# Supplementary material for: Engineering of a mammalian VMAT2 for cryo-EM analysis results in non-canonical protein folding
Source: Nat Commun. 2024 Aug 2;15:6511. doi: 10.1038/s41467-024-50934-5 (PMC11297040; doi:10.1038/s41467-024-50934-5)
Supplement: Supplementary file 4 — Source Data [file 41467_2024_50934_MOESM4_ESM.xlsx]

## Sheet: Fig. 1d
Fig. 1d
	1. OaVMAT2-WT: DA (Fnorm signal [‰])			2. OaVMAT2-TM8/9-BRIL: DA (Fnorm signal [‰])			3. OaVMAT2-TM8/9-BRIL D402A: DA (Fnorm signal [‰])			4. OaVMAT2-WT: SER (Fnorm signal [‰])			5. OaVMAT2-TM8/9-BRIL: SER (Fnorm signal [‰])			6. OaVMAT2-TM8/9-BRIL D402A: SER (Fnorm signal [‰])
Substrate concentration (M)	Repeat 1	Repeat 2	Repeat 3	Repeat 1	Repeat 2	Repeat 3	Repeat 1	Repeat 2	Repeat 3	Repeat 1	Repeat 2	Repeat 3	Repeat 1	Repeat 2	Repeat 3	Repeat 1	Repeat 2	Repeat 3
5e-05	690.151	688.97	692.396	818.473	820.337	828.275	720.534	714.158	717.65	705.174	704.272	699.905	701.761	702.385	704.691	713.815	717.484	721.622
2.5e-05	690.794	688.764	690.357	818.919	821.327	829.517	721.526	714.624	717.704	705.382	705.373	701.644	702.941	703.724	706.642	721.011	723.388	724.549
1.25e-05	691.881	689.659	691.445	820.659	822.075	831.779	726.187	720.717	718.163	706.193	704.843	700.416	702.164	704.451	707.191	727.332	731.043	729.706
6.25e-06	692.728	691.361	692.753	822.321	823.436	833.827	729.533	724.874	722.826	706.944	704.412	701.825	702.45	705.421	706.397	731.169	733.155	735.479
3.125e-06	694.812	692.128	694.354	830.666	824.907	832.427	731.783	727.084	726.948	706.989	705.357	701.653	703.233	704.541	705.264	737.024	730.952	736.072
1.5625e-06	699.848	692.553	692.789	831.76	828.272	833.058	733.001	730.365	728.385	707.397	707.52	701.754	707.295	706.282	707.041	738.12	733.637	737.829
7.8125e-07	702.294	692.667	693.029	837.937	834.017	832.285	736.459	730.278	731.368	710.853	708.289	702.34	710.039	709.448	708.348	740.749	734.636	738.269
3.90625e-07	702.578	697.444	700.513	841.972	838.694	839.258	734.202	729.723	732.411	710.261	710.488	703.789	711.779	713.951	711.794	737.125	733.444	739.94
1.95313e-07	703.453	702.738	702.887	846.783	839.648	847.759	735.833	734.284	729.331	711.326	713.445	704.955	713.575	722.473	711.872	739.309	734.519	739.188
9.76563e-08	705.995	707.16	704.266	848.093	840.184	854.698	735.76	738.749	730.783	718.893	717.768	710.951	714.676	724.184	714.472	738.088	733.846	741.347
4.88281e-08	706.481	706.467	704.527	850.563	842.911	847.974	737.621	736.707	735.193	716.84	719.372	712.367	719.503	726.278	722.232	737.775	732.672	737.82
2.44141e-08	704.603	703.922	707.878	853.744	846.19	858.096	735.216	734.079	732.276	719.057	720.507	716.755	720.68	724.11	722.372	738.985	734.108	740.524
1.2207e-08	703.692	709.39	706.154	854.997	848.51	856.408	736.866	736.001	731.113	719.694	718.121	721.232	723.117	730.816	724.486	739.558	735.094	738.494
6.10352e-09	704.921	705.492	708.603	854.139	841.102	854.929	737.052	737.397	735.118	719.039	721.213	718.299	717.999	726.227	721.461	739.093	734.907	737.459
3.05176e-09	708.241	709.283	710.824	854.473	848.726	857.408	736.367	734.645	735.213	718.208	721.107	718.86	719.708	726.391	722.197	741.295	735.258	740.684
1.52588e-09	706.205	707.648	706.714	855.673	850.218	860.875	738.617	733.827	737.841	718.1	720.024	719.637	718.468	727.383	723.408	740.304	734.398	738.87

## Sheet: Fig. 1g
Fig. 1g
Name	Variant	Repeat 1	Repeat 2	Repeat 3	Mean	SEM	Normalized mean (%)	Normalized SEM (%)	P
		(fluorescence, AU)	(fluorescence, AU)	(fluorescence, AU)	(fluorescence, AU)	(fluorescence, AU)
OaVMAT2	WT	35	29.9	36.6	33.8333	2.02018	100	5.97096	-
	TM8/9-BRIL	23.5	20.6	18.6	20.9	1.42244	61.7734	4.20425	-
	TM8/9-BRIL D402A	9.9	14.6	12.4	12.3	1.35769	36.3547	4.01289	0.0119353
XlVMAT2	WT	29.8	24.6	15.7	23.3667	4.11677	69.064	12.1678	-
						#DIV/0!
HsVMAT2	WT	60.6	50.9	61.9	57.8	3.47035	170.837	10.2572	-
	E312A	10	8.4	13.1	10.5	1.37961	31.0345	4.07768	0.000223775
	D399A	14	17	20.3	17.1	1.81934	50.5419	5.37736	0.000485075

## Sheet: Fig. 2c
Fig. 2c
	1. XlVMAT2-WT: DA (Fnorm signal [‰])			2. XlVMAT2-WT: SER (Fnorm signal [‰])					3. XlVMAT2-WT: RSP (Fnorm signal [‰])
Substrate concentration (M)	Repeat 1	Repeat 2	Repeat 3	Repeat 1	Repeat 2	Repeat 3		Inhibitor concentration (M)	Repeat 1	Repeat 2	Repeat 3
2.5e-05	687.469	685.22	688.633	706.374	707.678	706.434		5e-07	703.983	704.639	702.739
1.25e-05	688.452	689.478	690.913	707.193	708.93	708.144		2.5e-07	702.051	702.095	705.949
6.25e-06	689.737	688.361	693.388	706.927	708.028	708.858		1.25e-07	703.653	703.155	705.953
3.125e-06	692.053	690.69	697.311	708.201	707.434	709.563		6.25e-08	705.331	702.591	710.483
1.5625e-06	694.393	693.023	701.318	709.183	708.624	711.922		3.125e-08	707.569	709.393	711.843
7.8125e-07	694.307	695.884	701.654	711.338	709.772	712.759		1.5625e-08	706.225	711.924	716.249
3.90625e-07	702.141	697.663	704.359	713.67	710.461	712.702		7.8125e-09	711.94	714.969	718.417
1.95313e-07	699.568	703.814	706.991	715.095	713.904	717.011		3.90625e-09	715.198	720.004	724.834
9.76563e-08	706.514	701.567	709.778	717.906	717.857	717.795		1.95312e-09	716.086	717.721	718.442
4.88281e-08	709.788	705.739	713.883	721.456	719.973	720.048		9.76562e-10	718.835	720.658	722.16
2.44141e-08	710.132	706.422	712.105	722.307	717.481	718.263		4.88281e-10	719.836	728.733	720.224
1.2207e-08	708.565	704.616	709.973	724.682	724.305	718.903		2.44141e-10	720.075	725.13	721.602
6.10352e-09	709.047	706.053	711.722	722.467	722.456	718.211		1.2207e-10	719.811	723.783	726.354
3.05176e-09	711.662	705.87	714.593	719.703	720.709	717.516		6.10352e-11	723.335	728.222	723.26
1.52588e-09	709.008	708.498	712.662	723.853	721.163	716.795		3.05176e-11	720.77	721.171	720.045
7.62939e-10	709.963	705.227	711.222	722.742	724.531	717.672		1.52588e-11	720.569	725.955	721.155

## Sheet: Fig. 2g
Fig. 2g
	1. HsVMAT2-WT (Fnorm signal [‰])			2. HsVMAT2-L228A (Fnorm signal [‰])			3. HsVMAT2-V232A (Fnorm signal [‰])			4. HsVMAT2-E312A (Fnorm signal [‰])			5. HsVMAT2-Y341A (Fnorm signal [‰])			6. HsVMAT2-D399A (Fnorm signal [‰])			7. HsVMAT2-Y433A (Fnorm signal [‰])
Serotonin concentration (M)	Repeat 1	Repeat 2	Repeat 3	Repeat 1	Repeat 2	Repeat 3	Repeat 1	Repeat 2	Repeat 3	Repeat 1	Repeat 2	Repeat 3	Repeat 1	Repeat 2	Repeat 3	Repeat 1	Repeat 2	Repeat 3	Repeat 1	Repeat 2	Repeat 3
2.5e-05	700.894	702.258	706.822	682.703	685.582	680.493	683.667	676.746	683.96	884.984	883.651	885.422	698.351	696.49	700.335	709	704.289	702.12	678.28	679.341	681.413
1.25e-05	701.832	698.776	708.386	685.897	686.242	683.66	681.901	680.413	689.883	876.041	881.216	885.571	700.035	697.662	701.626	712.06	707.572	708.54	679.47	681.269	682.302
6.25e-06	699.061	703.239	711.568	685.386	687.976	689.075	690.23	683.796	693.732	881.453	884.765	885.129	700.546	699.054	702.002	712.16	712.971	712.078	681.847	683.906	686.002
3.125e-06	702.683	704.852	711.713	693.917	691.162	690.291	689.453	698.366	700.973	880.166	879.653	880.042	702.967	702.206	704.636	714.834	713.894	715.173	692.984	687.398	686.009
1.5625e-06	703.097	703.409	711.387	698.174	701.772	696.414	691.773	707.331	702.245	883.681	884.909	884.573	708.96	705.752	706.242	715.451	716.106	717.071	691.162	691.438	686.471
7.8125e-07	708.52	708.224	715.711	700.36	703.314	707.901	699.523	708.383	712.396	879.706	885.204	880.709	708.513	711.233	708.651	715.606	718.238	715.282	692.831	687.529	694.352
3.90625e-07	710.395	711.594	719.646	699.462	702.655	702.999	700.365	705.238	715.111	887.979	880.314	884.472	718.563	718.574	714.972	715.797	719.155	719.578	695.389	693.686	690.758
1.95313e-07	716.543	718.753	724.214	701.389	704.966	704.111	707.319	706.378	713.885	881.526	882.1	875.885	718.429	719.614	715.123	716.573	716.683	716.285	698.785	693.333	696.186
9.76563e-08	722.159	722.75	727.383	705.928	706.489	708.733	708.019	710.684	717.212	885.262	880.387	884.275	724.36	718.702	722.565	717.129	718.768	717.184	702.193	693.411	695.024
4.88281e-08	718.258	717.76	724.318	709.622	708.283	706.957	709.431	710.733	716.083	883.073	883.139	885.347	719.06	717.694	727.508	718.59	719.644	719.406	706.18	692.426	697.374
2.44141e-08	722.02	718.487	727.582	703.395	709.482	713.021	709.883	709.199	715.706	884.682	887.421	881.591	727.596	717.826	722.617	715.395	717.731	715.344	701.781	692.709	697.268
1.2207e-08	723.179	722.981	726.563	706.457	708.021	716.001	713.625	713.944	715.458	885.654	877.934	885.778	723.168	719.346	724.385	714.278	718.191	716.369	699.214	696.14	695.489
6.10352e-09	723.876	725.369	727.14	705.397	711.523	706.703	711.056	713.492	717.587	876.944	882.948	881.38	722.605	720.854	725.644	715.462	717.658	716.14	700.685	693.096	696.812
3.05176e-09	721.518	725.347	725.454	706.422	709.465	705.051	708.725	710.754	717.803	881.102	885.497	878.367	725.59	723.095	727.085	718.534	718.343	718.287	705.545	694.543	697.035
1.52588e-09	725.456	722.998	728.051	708.931	706.892	711.197	714.359	718.3	720.633	883.066	879.243	881.188	725.297	722.045	724.394	715.954	718.895	717.832	698.994	693.694	696.312
7.62939e-10	724.461	723.824	729.546	707.825	710.09	712.933	712.066	718.899	718.399	888.312	885.251	883.732	727.319	724.704	723.111	717.083	720.368	718.158	704.487	691.397	698.532

## Sheet: Supplementary Fig. 1a
Supplementary Fig. 1a
	1. HsVMAT2			2. OaVMAT2			3. XlVMAT2
	Volume (mL)	UV (mAU)		Volume (mL)	UV (mAU)		Volume (mL)	UV (mAU)
	0.005	0.923569		0.005	0.291967		0.007	0.55089
	0.013	0.923143		0.013	0.290687		0.015	0.545599
	0.021	0.923718		0.021	0.280702		0.023	0.541318
	0.029	0.921381		0.028	0.268633		0.031	0.539866
	0.037	0.906045		0.036	0.256153		0.039	0.540046
	0.045	0.881375		0.044	0.240402		0.047	0.537233
	0.053	0.852097		0.052	0.226959		0.055	0.540005
	0.061	0.817963		0.06	0.211593		0.063	0.548326
	0.069	0.785462		0.068	0.19813		0.071	0.55653
	0.077	0.750722		0.075	0.193089		0.079	0.568096
	0.085	0.730224		0.083	0.189473		0.087	0.580053
	0.093	0.735167		0.091	0.211937		0.095	0.596082
	0.101	0.792065		0.099	0.352752		0.103	0.611699
	0.109	0.902357		0.107	0.578534		0.111	0.613794
	0.117	1.04159		0.115	0.851791		0.119	0.617845
	0.125	1.19547		0.122	1.13526		0.127	0.628043
	0.133	1.34511		0.13	1.39928		0.135	0.639414
	0.141	1.46254		0.138	1.6435		0.142	0.650235
	0.149	1.52424		0.146	1.78899		0.15	0.666187
	0.157	1.51586		0.154	1.80802		0.158	0.684428
	0.164	1.45408		0.161	1.75345		0.166	0.700951
	0.172	1.36303		0.169	1.66085		0.174	0.705327
	0.18	1.25604		0.177	1.55862		0.182	0.705059
	0.188	1.1613		0.185	1.45868		0.19	0.697826
	0.196	1.08472		0.193	1.36126		0.198	0.684493
	0.204	1.018		0.201	1.26671		0.206	0.666286
	0.212	0.963178		0.208	1.17865		0.214	0.649232
	0.22	0.918895		0.216	1.10094		0.222	0.63566
	0.228	0.885951		0.224	1.0319		0.23	0.626116
	0.236	0.85881		0.232	0.9728		0.238	0.619158
	0.244	0.835673		0.24	0.922555		0.246	0.615838
	0.252	0.815022		0.248	0.878851		0.254	0.610697
	0.26	0.802091		0.255	0.841451		0.262	0.608544
	0.268	0.792351		0.263	0.804392		0.27	0.605836
	0.276	0.785332		0.271	0.772208		0.278	0.605647
	0.284	0.778181		0.279	0.744325		0.286	0.603382
	0.292	0.771388		0.287	0.720035		0.294	0.598852
	0.3	0.767169		0.295	0.695515		0.302	0.598085
	0.308	0.761927		0.302	0.672391		0.31	0.597073
	0.316	0.757427		0.31	0.652621		0.318	0.591605
	0.324	0.754448		0.318	0.632761		0.326	0.587436
	0.332	0.753008		0.326	0.616311		0.334	0.585735
	0.34	0.751475		0.334	0.599062		0.342	0.587769
	0.348	0.749128		0.341	0.581912		0.349	0.585176
	0.356	0.751182		0.349	0.569514		0.357	0.585937
	0.364	0.75299		0.357	0.556788		0.365	0.58522
	0.372	0.7499		0.365	0.545717		0.373	0.582687
	0.38	0.751122		0.373	0.533815		0.381	0.578505
	0.388	0.749713		0.381	0.524064		0.389	0.573319
	0.396	0.753875		0.388	0.514952		0.397	0.569667
	0.404	0.754016		0.396	0.508846		0.405	0.565253
	0.411	0.75702		0.404	0.503005		0.413	0.55783
	0.419	0.76142		0.412	0.504071		0.421	0.554765
	0.427	0.765433		0.42	0.501758		0.429	0.555693
	0.435	0.768241		0.428	0.499475		0.437	0.553849
	0.443	0.769905		0.435	0.498265		0.445	0.55058
	0.451	0.774863		0.443	0.497129		0.453	0.547404
	0.459	0.779424		0.451	0.496605		0.461	0.54483
	0.467	0.782387		0.459	0.49578		0.469	0.542837
	0.475	0.7869		0.467	0.491756		0.477	0.539355
	0.483	0.793433		0.475	0.495249		0.485	0.536945
	0.491	0.799299		0.482	0.49335		0.493	0.533876
	0.499	0.808187		0.49	0.493384		0.501	0.531173
	0.507	0.813611		0.498	0.49822		0.509	0.53039
	0.515	0.818401		0.506	0.496555		0.517	0.530418
	0.523	0.821877		0.514	0.496852		0.525	0.529171
	0.531	0.829163		0.521	0.496101		0.533	0.528498
	0.539	0.833624		0.529	0.497191		0.541	0.526647
	0.547	0.837785		0.537	0.497967		0.549	0.528192
	0.555	0.844234		0.545	0.497074		0.557	0.52935
	0.563	0.852326		0.553	0.502695		0.564	0.526877
	0.571	0.858438		0.561	0.506075		0.572	0.529026
	0.579	0.86469		0.568	0.50768		0.58	0.530466
	0.587	0.871		0.576	0.509121		0.588	0.531222
	0.595	0.8766		0.584	0.512409		0.596	0.531114
	0.603	0.883385		0.592	0.516102		0.604	0.530483
	0.611	0.889577		0.6	0.515108		0.612	0.535298
	0.619	0.897093		0.608	0.518897		0.62	0.535352
	0.627	0.901744		0.615	0.521295		0.628	0.536623
	0.635	0.910351		0.623	0.523643		0.636	0.540751
	0.643	0.922488		0.631	0.526556		0.644	0.545096
	0.651	0.928462		0.639	0.530273		0.652	0.547205
	0.658	0.93891		0.647	0.532577		0.66	0.551655
	0.666	0.948052		0.654	0.532971		0.668	0.554766
	0.674	0.958257		0.662	0.532653		0.676	0.556306
	0.682	0.966531		0.67	0.535096		0.684	0.558794
	0.69	0.973366		0.678	0.537223		0.692	0.562627
	0.698	0.982632		0.686	0.538038		0.7	0.56477
	0.706	0.991434		0.694	0.540428		0.708	0.566833
	0.714	0.998251		0.701	0.544231		0.716	0.56667
	0.722	1.00814		0.709	0.548452		0.724	0.57171
	0.73	1.01963		0.717	0.545101		0.732	0.570288
	0.738	1.03321		0.725	0.549453		0.74	0.571088
	0.746	1.0407		0.733	0.553603		0.748	0.571524
	0.754	1.04912		0.741	0.554237		0.756	0.574185
	0.762	1.0598		0.748	0.55418		0.764	0.577115
	0.77	1.07326		0.756	0.557517		0.772	0.576518
	0.778	1.08223		0.764	0.55987		0.779	0.580095
	0.786	1.09118		0.772	0.562167		0.787	0.582681
	0.794	1.1027		0.78	0.566224		0.795	0.584614
	0.802	1.11472		0.788	0.56848		0.803	0.589141
	0.81	1.12558		0.795	0.572286		0.811	0.588976
	0.818	1.13414		0.803	0.576699		0.819	0.590793
	0.826	1.14862		0.811	0.580784		0.827	0.592381
	0.834	1.161		0.819	0.584193		0.835	0.592907
	0.842	1.1721		0.827	0.588776		0.843	0.593286
	0.85	1.18424		0.834	0.591333		0.851	0.592982
	0.858	1.19786		0.842	0.593691		0.859	0.593946
	0.866	1.21019		0.85	0.595573		0.867	0.589592
	0.874	1.22161		0.858	0.597971		0.875	0.589197
	0.882	1.23292		0.866	0.603586		0.883	0.586836
	0.89	1.24613		0.874	0.602534		0.891	0.587886
	0.898	1.25896		0.881	0.6034		0.899	0.587723
	0.906	1.27215		0.889	0.60798		0.907	0.585666
	0.913	1.28308		0.897	0.607806		0.915	0.588498
	0.921	1.29524		0.905	0.609035		0.923	0.590698
	0.929	1.30804		0.913	0.610955		0.931	0.58978
	0.937	1.32		0.921	0.614163		0.939	0.591451
	0.945	1.33249		0.928	0.616531		0.947	0.593769
	0.953	1.34543		0.936	0.615627		0.955	0.598446
	0.961	1.35826		0.944	0.618933		0.963	0.600698
	0.969	1.37161		0.952	0.620228		0.971	0.6045
	0.977	1.38299		0.96	0.622007		0.979	0.608661
	0.985	1.39634		0.968	0.625071		0.987	0.609689
	0.993	1.40998		0.975	0.625313		0.994	0.613504
	1.001	1.42202		0.983	0.628374		1.002	0.614777
	1.009	1.43729		0.991	0.629588		1.01	0.617675
	1.017	1.4517		0.999	0.631602		1.018	0.620611
	1.025	1.46991		1.007	0.632323		1.026	0.624935
	1.033	1.48317		1.014	0.635084		1.034	0.629268
	1.041	1.49624		1.022	0.635812		1.042	0.633083
	1.049	1.51244		1.03	0.637798		1.05	0.634455
	1.057	1.52525		1.038	0.640746		1.058	0.640097
	1.065	1.53657		1.046	0.643106		1.066	0.64492
	1.073	1.54954		1.054	0.646694		1.074	0.649129
	1.081	1.5596		1.061	0.64946		1.082	0.652373
	1.089	1.57136		1.069	0.654384		1.09	0.658636
	1.097	1.58459		1.077	0.658383		1.098	0.664836
	1.105	1.59868		1.085	0.660598		1.106	0.670776
	1.113	1.61304		1.093	0.663757		1.114	0.672017
	1.121	1.62574		1.101	0.66607		1.122	0.673769
	1.129	1.63976		1.108	0.669131		1.13	0.677526
	1.137	1.65625		1.116	0.669753		1.138	0.680892
	1.145	1.66773		1.124	0.670265		1.146	0.682484
	1.153	1.67656		1.132	0.675212		1.154	0.682396
	1.16	1.68966		1.14	0.679152		1.162	0.684591
	1.168	1.70462		1.148	0.681561		1.17	0.683182
	1.176	1.71703		1.155	0.68505		1.178	0.680442
	1.184	1.73082		1.163	0.688816		1.186	0.679954
	1.192	1.74351		1.171	0.696289		1.194	0.683333
	1.2	1.75797		1.179	0.699587		1.202	0.687896
	1.208	1.77147		1.187	0.70251		1.209	0.691864
	1.216	1.78444		1.194	0.702675		1.217	0.697374
	1.224	1.79778		1.202	0.703445		1.225	0.704381
	1.232	1.81064		1.21	0.703661		1.233	0.707559
	1.24	1.82424		1.218	0.704701		1.241	0.70775
	1.248	1.83732		1.226	0.706591		1.249	0.70892
	1.256	1.85186		1.234	0.709259		1.257	0.713425
	1.264	1.86368		1.241	0.714274		1.265	0.716193
	1.272	1.87798		1.249	0.719206		1.273	0.721699
	1.28	1.89164		1.257	0.725459		1.281	0.726189
	1.288	1.90503		1.265	0.728851		1.289	0.72993
	1.296	1.91665		1.273	0.729502		1.297	0.731878
	1.304	1.92693		1.281	0.732644		1.305	0.734118
	1.312	1.93995		1.288	0.735284		1.313	0.734932
	1.32	1.95137		1.296	0.739394		1.321	0.738816
	1.328	1.9646		1.304	0.740168		1.329	0.743691
	1.336	1.97609		1.312	0.742312		1.337	0.747752
	1.344	1.98687		1.32	0.746541		1.345	0.753093
	1.352	1.99807		1.327	0.75214		1.353	0.75822
	1.36	2.01069		1.335	0.755275		1.361	0.761923
	1.368	2.02101		1.343	0.76043		1.369	0.765087
	1.376	2.03146		1.351	0.762505		1.377	0.767532
	1.384	2.042		1.359	0.763825		1.385	0.770497
	1.392	2.05547		1.367	0.769573		1.393	0.775387
	1.4	2.0676		1.374	0.770313		1.401	0.78133
	1.408	2.07617		1.382	0.771624		1.409	0.787097
	1.415	2.08806		1.39	0.773141		1.417	0.794369
	1.423	2.098		1.398	0.777524		1.424	0.800813
	1.431	2.10821		1.406	0.783411		1.432	0.807736
	1.439	2.11642		1.414	0.784802		1.44	0.814609
	1.447	2.12728		1.421	0.787902		1.448	0.820227
	1.455	2.14019		1.429	0.792154		1.456	0.827172
	1.463	2.15403		1.437	0.794678		1.464	0.836603
	1.471	2.16321		1.445	0.796365		1.472	0.840857
	1.479	2.1723		1.453	0.797105		1.48	0.843782
	1.487	2.18172		1.461	0.79978		1.488	0.848724
	1.495	2.19283		1.468	0.803696		1.496	0.855994
	1.503	2.20456		1.476	0.804377		1.504	0.861362
	1.511	2.21095		1.484	0.80721		1.512	0.86707
	1.519	2.21707		1.492	0.811186		1.52	0.874976
	1.527	2.22603		1.5	0.815461		1.528	0.884296
	1.535	2.23372		1.507	0.81851		1.536	0.893392
	1.543	2.2417		1.515	0.820531		1.544	0.902332
	1.551	2.24764		1.523	0.826448		1.552	0.910231
	1.559	2.25513		1.531	0.828558		1.56	0.919148
	1.567	2.26534		1.539	0.829762		1.568	0.924761
	1.575	2.27383		1.547	0.83082		1.576	0.933577
	1.583	2.28246		1.554	0.834768		1.584	0.941318
	1.591	2.29134		1.562	0.839816		1.592	0.948719
	1.599	2.29841		1.57	0.840562		1.6	0.958059
	1.607	2.30387		1.578	0.844777		1.608	0.965855
	1.615	2.31164		1.586	0.847754		1.616	0.976108
	1.623	2.31702		1.594	0.85197		1.624	0.987062
	1.631	2.32277		1.601	0.855118		1.632	0.996449
	1.639	2.32582		1.609	0.855826		1.639	1.00712
	1.647	2.33381		1.617	0.86059		1.647	1.02079
	1.655	2.34225		1.625	0.866497		1.655	1.03304
	1.662	2.34617		1.633	0.869934		1.663	1.04703
	1.67	2.35212		1.641	0.872031		1.671	1.05847
	1.678	2.35582		1.648	0.877784		1.679	1.073
	1.686	2.36152		1.656	0.878979		1.687	1.08736
	1.694	2.36524		1.664	0.880978		1.695	1.09988
	1.702	2.36893		1.672	0.884654		1.703	1.11082
	1.71	2.37126		1.68	0.889089		1.711	1.1248
	1.718	2.37721		1.687	0.893738		1.719	1.13587
	1.726	2.38568		1.695	0.898778		1.727	1.14457
	1.734	2.39156		1.703	0.900546		1.735	1.1576
	1.742	2.3968		1.711	0.903965		1.743	1.16649
	1.75	2.40119		1.719	0.905302		1.751	1.18014
	1.758	2.41051		1.727	0.906886		1.759	1.18528
	1.766	2.41639		1.734	0.909087		1.767	1.19571
	1.774	2.42035		1.742	0.909957		1.775	1.2063
	1.782	2.4264		1.75	0.914687		1.783	1.219
	1.79	2.43247		1.758	0.916236		1.791	1.22821
	1.798	2.43704		1.766	0.919684		1.799	1.23767
	1.806	2.44288		1.774	0.924756		1.807	1.24749
	1.814	2.44832		1.781	0.927827		1.815	1.2601
	1.822	2.45486		1.789	0.931703		1.823	1.2732
	1.83	2.45967		1.797	0.934851		1.831	1.28451
	1.838	2.46469		1.805	0.940328		1.839	1.29929
	1.846	2.47106		1.813	0.944433		1.847	1.31597
	1.854	2.47589		1.821	0.9472		1.854	1.33398
	1.862	2.48166		1.828	0.950544		1.862	1.35462
	1.87	2.48945		1.836	0.95045		1.87	1.37535
	1.878	2.49379		1.844	0.955178		1.878	1.39499
	1.886	2.49997		1.852	0.960964		1.886	1.41561
	1.894	2.50652		1.86	0.963652		1.894	1.43809
	1.902	2.51261		1.867	0.966843		1.902	1.4586
	1.909	2.51846		1.875	0.970025		1.91	1.48251
	1.917	2.52296		1.883	0.97348		1.918	1.50929
	1.925	2.53029		1.891	0.976146		1.926	1.53944
	1.933	2.53998		1.899	0.976514		1.934	1.56752
	1.941	2.54799		1.907	0.976432		1.942	1.59704
	1.949	2.5564		1.914	0.978998		1.95	1.62943
	1.957	2.5655		1.922	0.982611		1.958	1.66504
	1.965	2.57288		1.93	0.983106		1.966	1.69914
	1.973	2.58118		1.938	0.986817		1.974	1.73374
	1.981	2.5861		1.946	0.990276		1.982	1.77567
	1.989	2.59254		1.954	0.993612		1.99	1.81571
	1.997	2.60064		1.961	0.994973		1.998	1.85131
	2.005	2.60723		1.969	0.998031		2.006	1.8862
	2.013	2.61573		1.977	1.00188		2.014	1.92596
	2.021	2.62244		1.985	1.00194		2.022	1.96369
	2.029	2.6315		1.993	1.0036		2.03	2.00131
	2.037	2.63797		2	1.00578		2.038	2.04333
	2.045	2.64421		2.008	1.00999		2.046	2.08455
	2.053	2.65173		2.016	1.01218		2.054	2.13213
	2.061	2.6583		2.024	1.01429		2.062	2.1748
	2.069	2.66618		2.032	1.01987		2.069	2.21959
	2.077	2.67322		2.04	1.02278		2.077	2.26458
	2.085	2.68047		2.047	1.02277		2.085	2.31164
	2.093	2.68841		2.055	1.02738		2.093	2.35634
	2.101	2.69541		2.063	1.02694		2.101	2.39962
	2.109	2.70063		2.071	1.02975		2.109	2.44355
	2.117	2.70607		2.079	1.03004		2.117	2.48662
	2.125	2.71251		2.087	1.03243		2.125	2.53014
	2.133	2.7178		2.094	1.03276		2.133	2.57118
	2.141	2.72381		2.102	1.03378		2.141	2.61553
	2.149	2.73271		2.11	1.03249		2.149	2.65977
	2.157	2.73869		2.118	1.03552		2.157	2.70395
	2.164	2.74687		2.126	1.03688		2.165	2.74694
	2.172	2.75055		2.134	1.0373		2.173	2.79162
	2.18	2.75634		2.141	1.04185		2.181	2.83223
	2.188	2.76187		2.149	1.04589		2.189	2.8709
	2.196	2.7632		2.157	1.05068		2.197	2.9102
	2.204	2.77179		2.165	1.05237		2.205	2.94764
	2.212	2.77887		2.173	1.05487		2.213	2.98224
	2.22	2.78763		2.18	1.0547		2.221	3.01515
	2.228	2.79445		2.188	1.05656		2.229	3.04852
	2.236	2.80336		2.196	1.05613		2.237	3.08081
	2.244	2.81339		2.204	1.05717		2.245	3.11253
	2.252	2.81943		2.212	1.05926		2.253	3.13771
	2.26	2.82537		2.22	1.06125		2.261	3.16377
	2.268	2.83048		2.227	1.0647		2.269	3.18523
	2.276	2.83668		2.235	1.0647		2.276	3.20778
	2.284	2.84357		2.243	1.06431		2.284	3.22958
	2.292	2.84658		2.251	1.06327		2.292	3.2479
	2.3	2.85552		2.259	1.06627		2.3	3.26984
	2.308	2.86259		2.267	1.06671		2.308	3.28757
	2.316	2.86854		2.274	1.06816		2.316	3.30437
	2.324	2.87697		2.282	1.07071		2.324	3.31537
	2.332	2.88454		2.29	1.07319		2.332	3.32474
	2.34	2.89068		2.298	1.07977		2.34	3.33365
	2.348	2.89421		2.306	1.0812		2.348	3.33849
	2.356	2.90061		2.314	1.08135		2.356	3.34425
	2.364	2.90615		2.321	1.08329		2.364	3.3461
	2.372	2.91325		2.329	1.08599		2.372	3.35067
	2.38	2.91905		2.337	1.08638		2.38	3.35101
	2.388	2.92185		2.345	1.08397		2.388	3.35156
	2.396	2.93091		2.353	1.08276		2.396	3.34937
	2.404	2.93636		2.36	1.08619		2.404	3.34535
	2.411	2.94276		2.368	1.08325		2.412	3.34085
	2.419	2.9483		2.376	1.08208		2.42	3.33091
	2.427	2.95668		2.384	1.08352		2.428	3.32043
	2.435	2.96252		2.392	1.08653		2.436	3.31516
	2.443	2.96718		2.4	1.08981		2.444	3.30258
	2.451	2.97135		2.407	1.09029		2.452	3.28971
	2.459	2.97542		2.415	1.093		2.46	3.27445
	2.467	2.97859		2.423	1.09482		2.468	3.25973
	2.475	2.98423		2.431	1.09473		2.476	3.24383
	2.483	2.98906		2.439	1.09386		2.484	3.22568
	2.491	2.99519		2.447	1.09486		2.491	3.20547
	2.499	3.00515		2.454	1.09265		2.499	3.18617
	2.507	3.01254		2.462	1.09157		2.507	3.16759
	2.515	3.01983		2.47	1.0914		2.515	3.14558
	2.523	3.02675		2.478	1.09152		2.523	3.12454
	2.531	3.03287		2.486	1.09235		2.531	3.09851
	2.539	3.04092		2.494	1.09286		2.539	3.07968
	2.547	3.04532		2.501	1.09187		2.547	3.05677
	2.555	3.04966		2.509	1.09313		2.555	3.02979
	2.563	3.05875		2.517	1.09086		2.563	3.00002
	2.571	3.06616		2.525	1.09185		2.571	2.97264
	2.579	3.08179		2.533	1.09172		2.579	2.9471
	2.587	3.09474		2.54	1.09035		2.587	2.91812
	2.595	3.10028		2.548	1.09005		2.595	2.88908
	2.603	3.10839		2.556	1.09241		2.603	2.85986
	2.611	3.11237		2.564	1.09193		2.611	2.8326
	2.619	3.11507		2.572	1.08998		2.619	2.80269
	2.627	3.11313		2.58	1.0891		2.627	2.77195
	2.635	3.11275		2.587	1.08743		2.635	2.74227
	2.643	3.11744		2.595	1.09065		2.643	2.71052
	2.651	3.1208		2.603	1.09102		2.651	2.68055
	2.659	3.12676		2.611	1.09224		2.659	2.64999
	2.666	3.12986		2.619	1.09196		2.667	2.62263
	2.674	3.13564		2.627	1.08999		2.675	2.59373
	2.682	3.14135		2.634	1.09246		2.683	2.56401
	2.69	3.14521		2.642	1.09103		2.691	2.5348
	2.698	3.14923		2.65	1.08758		2.699	2.51062
	2.706	3.15136		2.658	1.08693		2.706	2.48442
	2.714	3.15663		2.666	1.08784		2.714	2.46054
	2.722	3.1627		2.673	1.08692		2.722	2.43649
	2.73	3.16518		2.681	1.08586		2.73	2.41615
	2.738	3.1694		2.689	1.08614		2.738	2.40068
	2.746	3.1716		2.697	1.08924		2.746	2.38201
	2.754	3.17385		2.705	1.09038		2.754	2.37008
	2.762	3.18014		2.713	1.08871		2.762	2.35339
	2.77	3.18357		2.72	1.09019		2.77	2.33844
	2.778	3.18495		2.728	1.09176		2.778	2.32791
	2.786	3.18835		2.736	1.09427		2.786	2.31651
	2.794	3.1925		2.744	1.09094		2.794	2.30922
	2.802	3.19376		2.752	1.08923		2.802	2.30084
	2.81	3.19578		2.76	1.0899		2.81	2.29164
	2.818	3.1994		2.767	1.08962		2.818	2.28737
	2.826	3.20286		2.775	1.08718		2.826	2.2858
	2.834	3.20099		2.783	1.08791		2.834	2.28507
	2.842	3.2051		2.791	1.08827		2.842	2.28566
	2.85	3.21191		2.799	1.09009		2.85	2.28563
	2.858	3.21354		2.807	1.08813		2.858	2.29105
	2.866	3.21277		2.814	1.08926		2.866	2.29697
	2.874	3.21217		2.822	1.09166		2.874	2.29758
	2.882	3.21125		2.83	1.08931		2.882	2.30111
	2.89	3.20916		2.838	1.09027		2.89	2.30603
	2.898	3.20339		2.846	1.08774		2.898	2.31489
	2.906	3.19926		2.853	1.08849		2.906	2.32347
	2.913	3.19849		2.861	1.08537		2.914	2.33188
	2.921	3.1949		2.869	1.08459		2.921	2.34438
	2.929	3.19331		2.877	1.08381		2.929	2.35791
	2.937	3.19147		2.885	1.08363		2.937	2.37321
	2.945	3.19097		2.893	1.08575		2.945	2.3863
	2.953	3.18861		2.9	1.08466		2.953	2.39764
	2.961	3.18614		2.908	1.08477		2.961	2.41176
	2.969	3.18303		2.916	1.08483		2.969	2.42426
	2.977	3.18169		2.924	1.08345		2.977	2.43784
	2.985	3.17877		2.932	1.08149		2.985	2.44985
	2.993	3.17641		2.94	1.0794		2.993	2.46251
	3.001	3.17713		2.947	1.07947		3.001	2.47954
	3.009	3.17393		2.955	1.0777		3.009	2.49591
	3.017	3.17281		2.963	1.07776		3.017	2.51388
	3.025	3.16899		2.971	1.07629		3.025	2.53019
	3.033	3.16674		2.979	1.07581		3.033	2.54713
	3.041	3.16316		2.987	1.0738		3.041	2.56551
	3.049	3.16101		2.994	1.07152		3.049	2.58102
	3.057	3.15834		3.002	1.07383		3.057	2.59675
	3.065	3.15923		3.01	1.07488		3.065	2.61212
	3.073	3.15977		3.018	1.07549		3.073	2.62933
	3.081	3.1578		3.026	1.07347		3.081	2.64634
	3.089	3.15761		3.033	1.0717		3.089	2.66335
	3.097	3.15383		3.041	1.07292		3.097	2.6818
	3.105	3.15563		3.049	1.07471		3.105	2.70055
	3.113	3.15384		3.057	1.07084		3.113	2.71921
	3.121	3.15132		3.065	1.06866		3.121	2.73771
	3.129	3.15471		3.073	1.07048		3.129	2.75629
	3.137	3.15466		3.08	1.0715		3.136	2.77387
	3.145	3.15661		3.088	1.07458		3.144	2.7943
	3.153	3.15395		3.096	1.07246		3.152	2.81152
	3.16	3.15165		3.104	1.07258		3.16	2.8304
	3.168	3.15221		3.112	1.07485		3.168	2.8489
	3.176	3.15234		3.12	1.07529		3.176	2.86459
	3.184	3.15385		3.127	1.07641		3.184	2.88274
	3.192	3.15531		3.135	1.0762		3.192	2.90371
	3.2	3.15944		3.143	1.07405		3.2	2.92555
	3.208	3.1633		3.151	1.07475		3.208	2.94771
	3.216	3.16703		3.159	1.07584		3.216	2.96687
	3.224	3.1689		3.166	1.07507		3.224	2.98789
	3.232	3.17185		3.174	1.07699		3.232	3.00803
	3.24	3.17403		3.182	1.07509		3.24	3.02837
	3.248	3.17467		3.19	1.07412		3.248	3.0444
	3.256	3.17424		3.198	1.07696		3.256	3.06352
	3.264	3.17415		3.206	1.07505		3.264	3.08529
	3.272	3.17841		3.213	1.07331		3.272	3.10845
	3.28	3.18072		3.221	1.07271		3.28	3.12789
	3.288	3.17861		3.229	1.07408		3.288	3.1478
	3.296	3.18051		3.237	1.07599		3.296	3.16914
	3.304	3.1873		3.245	1.07504		3.304	3.19003
	3.312	3.19344		3.253	1.07586		3.312	3.20995
	3.32	3.19893		3.26	1.07716		3.32	3.22873
	3.328	3.20213		3.268	1.07549		3.328	3.24589
	3.336	3.20736		3.276	1.07192		3.336	3.26375
	3.344	3.2101		3.284	1.07219		3.344	3.28064
	3.352	3.21243		3.292	1.07125		3.351	3.29918
	3.36	3.21132		3.3	1.07079		3.359	3.31695
	3.368	3.21412		3.307	1.07201		3.367	3.3332
	3.376	3.21353		3.315	1.07454		3.375	3.35206
	3.384	3.21605		3.323	1.07236		3.383	3.36993
	3.392	3.21926		3.331	1.07025		3.391	3.38467
	3.4	3.22423		3.339	1.07176		3.399	3.39966
	3.408	3.22627		3.346	1.06898		3.407	3.41238
	3.415	3.23153		3.354	1.06501		3.415	3.42524
	3.423	3.23745		3.362	1.06443		3.423	3.43881
	3.431	3.24164		3.37	1.06371		3.431	3.4533
	3.439	3.24803		3.378	1.06457		3.439	3.46676
	3.447	3.2517		3.386	1.06324		3.447	3.48064
	3.455	3.25595		3.393	1.06366		3.455	3.49428
	3.463	3.26093		3.401	1.06408		3.463	3.50497
	3.471	3.26727		3.409	1.06122		3.471	3.51745
	3.479	3.26932		3.417	1.06113		3.479	3.52836
	3.487	3.27512		3.425	1.0597		3.487	3.53986
	3.495	3.27948		3.433	1.06074		3.495	3.54979
	3.503	3.28594		3.44	1.06105		3.503	3.56244
	3.511	3.28946		3.448	1.06227		3.511	3.57535
	3.519	3.29175		3.456	1.06089		3.519	3.58899
	3.527	3.2971		3.464	1.05918		3.527	3.59835
	3.535	3.30076		3.472	1.05867		3.535	3.60931
	3.543	3.30765		3.48	1.0576		3.543	3.61983
	3.551	3.31049		3.487	1.0577		3.551	3.62801
	3.559	3.31691		3.495	1.05475		3.559	3.63753
	3.567	3.3197		3.503	1.05598		3.566	3.6461
	3.575	3.32403		3.511	1.05708		3.574	3.65691
	3.583	3.33216		3.519	1.05876		3.582	3.66657
	3.591	3.33616		3.526	1.06125		3.59	3.67487
	3.599	3.34084		3.534	1.06039		3.598	3.68308
	3.607	3.34749		3.542	1.06027		3.606	3.68993
	3.615	3.35361		3.55	1.05814		3.614	3.69558
	3.623	3.36049		3.558	1.05658		3.622	3.70082
	3.631	3.36229		3.566	1.05715		3.63	3.7081
	3.639	3.36848		3.573	1.05536		3.638	3.71784
	3.647	3.3745		3.581	1.05453		3.646	3.72829
	3.655	3.3825		3.589	1.05332		3.654	3.73375
	3.662	3.38946		3.597	1.05165		3.662	3.74484
	3.67	3.39698		3.605	1.0509		3.67	3.75639
	3.678	3.40221		3.613	1.04991		3.678	3.7686
	3.686	3.4099		3.62	1.04981		3.686	3.78304
	3.694	3.41775		3.628	1.04711		3.694	3.79275
	3.702	3.42479		3.636	1.04636		3.702	3.80862
	3.71	3.43188		3.644	1.0474		3.71	3.82085
	3.718	3.44251		3.652	1.04866		3.718	3.83288
	3.726	3.45191		3.66	1.04668		3.726	3.84698
	3.734	3.46219		3.667	1.04601		3.734	3.85349
	3.742	3.4717		3.675	1.049		3.742	3.86209
	3.75	3.48108		3.683	1.0496		3.75	3.87177
	3.758	3.49055		3.691	1.05076		3.758	3.88338
	3.766	3.50107		3.699	1.05011		3.766	3.89697
	3.774	3.51048		3.706	1.05327		3.774	3.90785
	3.782	3.51965		3.714	1.05224		3.781	3.92181
	3.79	3.52868		3.722	1.05123		3.789	3.93724
	3.798	3.53883		3.73	1.05278		3.797	3.95023
	3.806	3.55144		3.738	1.05119		3.805	3.96357
	3.814	3.56461		3.746	1.05246		3.813	3.97788
	3.822	3.58187		3.753	1.05474		3.821	3.99076
	3.83	3.59721		3.761	1.0537		3.829	4.00505
	3.838	3.61269		3.769	1.05334		3.837	4.01807
	3.846	3.62597		3.777	1.04902		3.845	4.0308
	3.854	3.63973		3.785	1.05056		3.853	4.04315
	3.862	3.65592		3.793	1.04832		3.861	4.05481
	3.87	3.66936		3.8	1.04441		3.869	4.06528
	3.878	3.68187		3.808	1.04411		3.877	4.07503
	3.886	3.69671		3.816	1.04132		3.885	4.08695
	3.894	3.71356		3.824	1.0435		3.893	4.09911
	3.902	3.7311		3.832	1.04132		3.901	4.11045
	3.91	3.74767		3.839	1.04086		3.909	4.12315
	3.917	3.76679		3.847	1.03944		3.917	4.13745
	3.925	3.78453		3.855	1.03914		3.925	4.15266
	3.933	3.8115		3.863	1.0402		3.933	4.16348
	3.941	3.83728		3.871	1.04035		3.941	4.17423
	3.949	3.8579		3.879	1.04094		3.949	4.18748
	3.957	3.87791		3.886	1.04054		3.957	4.1972
	3.965	3.89594		3.894	1.03929		3.965	4.20303
	3.973	3.9172		3.902	1.04096		3.973	4.21387
	3.981	3.93059		3.91	1.04011		3.981	4.22111
	3.989	3.94047		3.918	1.03889		3.988	4.2324
	3.997	3.96405		3.926	1.03896		3.996	4.23756
	4.005	3.98712		3.933	1.03978		4.004	4.24674
	4.013	4.01058		3.941	1.04207		4.012	4.25206
	4.021	4.03168		3.949	1.03993		4.02	4.25927
	4.029	4.05594		3.957	1.03995		4.028	4.26327
	4.037	4.08029		3.965	1.04152		4.036	4.2686
	4.045	4.10677		3.973	1.04176		4.044	4.27208
	4.053	4.13341		3.98	1.03992		4.052	4.27805
	4.061	4.1548		3.988	1.04203		4.06	4.28143
	4.069	4.17991		3.996	1.04213		4.068	4.28311
	4.077	4.20941		4.004	1.04325		4.076	4.28467
	4.085	4.2361		4.012	1.04076		4.084	4.2874
	4.093	4.26143		4.019	1.03991		4.092	4.29117
	4.101	4.28921		4.027	1.04049		4.1	4.29177
	4.109	4.32213		4.035	1.03883		4.108	4.29277
	4.117	4.35475		4.043	1.0384		4.116	4.29194
	4.125	4.38574		4.051	1.0358		4.124	4.29176
	4.133	4.41832		4.059	1.03528		4.132	4.29258
	4.141	4.44569		4.066	1.03374		4.14	4.28721
	4.149	4.47446		4.074	1.0298		4.148	4.28567
	4.157	4.50434		4.082	1.02809		4.156	4.28389
	4.164	4.53546		4.09	1.0276		4.164	4.28221
	4.172	4.56608		4.098	1.02749		4.172	4.28166
	4.18	4.59463		4.106	1.02778		4.18	4.27983
	4.188	4.62783		4.113	1.02888		4.188	4.2797
	4.196	4.66129		4.121	1.02902		4.196	4.2785
	4.204	4.69639		4.129	1.03198		4.203	4.27359
	4.212	4.73095		4.137	1.03257		4.211	4.27205
	4.22	4.7646		4.145	1.03005		4.219	4.27071
	4.228	4.79885		4.153	1.03207		4.227	4.26838
	4.236	4.83567		4.16	1.03206		4.235	4.26465
	4.244	4.87108		4.168	1.03244		4.243	4.26457
	4.252	4.90486		4.176	1.03239		4.251	4.26467
	4.26	4.93963		4.184	1.02983		4.259	4.26317
	4.268	4.97518		4.192	1.03094		4.267	4.26347
	4.276	5.01273		4.199	1.02796		4.275	4.25795
	4.284	5.04713		4.207	1.02703		4.283	4.25621
	4.292	5.08212		4.215	1.02677		4.291	4.25087
	4.3	5.11656		4.223	1.02993		4.299	4.25016
	4.308	5.15075		4.231	1.03003		4.307	4.24438
	4.316	5.18631		4.239	1.02832		4.315	4.24047
	4.324	5.22184		4.246	1.02823		4.323	4.24021
	4.332	5.25765		4.254	1.02951		4.331	4.24283
	4.34	5.29308		4.262	1.02903		4.339	4.24327
	4.348	5.32934		4.27	1.02976		4.347	4.2471
	4.356	5.36679		4.278	1.0304		4.355	4.25076
	4.364	5.40158		4.286	1.03227		4.363	4.25638
	4.372	5.44019		4.293	1.03115		4.371	4.26437
	4.38	5.47814		4.301	1.03266		4.379	4.26965
	4.388	5.51574		4.309	1.03442		4.387	4.27658
	4.396	5.55395		4.317	1.03187		4.395	4.284
	4.404	5.59405		4.325	1.03049		4.403	4.29486
	4.411	5.63409		4.333	1.02791		4.411	4.30352
	4.419	5.67296		4.34	1.03066		4.418	4.31511
	4.427	5.70983		4.348	1.02961		4.426	4.32672
	4.435	5.74796		4.356	1.02874		4.434	4.34019
	4.443	5.78985		4.364	1.02659		4.442	4.35509
	4.451	5.82867		4.372	1.02977		4.45	4.37023
	4.459	5.86605		4.379	1.03218		4.458	4.38355
	4.467	5.90352		4.387	1.03216		4.466	4.39601
	4.475	5.94185		4.395	1.03268		4.474	4.40716
	4.483	5.97856		4.403	1.03006		4.482	4.41971
	4.491	6.01613		4.411	1.03309		4.49	4.43292
	4.499	6.05176		4.419	1.0307		4.498	4.44376
	4.507	6.09019		4.426	1.0304		4.506	4.45724
	4.515	6.12767		4.434	1.03022		4.514	4.4697
	4.523	6.16432		4.442	1.02916		4.522	4.49005
	4.531	6.20296		4.45	1.03079		4.53	4.50829
	4.539	6.24114		4.458	1.02906		4.538	4.52506
	4.547	6.27601		4.466	1.02759		4.546	4.54008
	4.555	6.31096		4.473	1.02789		4.554	4.5567
	4.563	6.34175		4.481	1.02686		4.562	4.59592
	4.571	6.37423		4.489	1.02875		4.57	4.65033
	4.579	6.4073		4.497	1.03008		4.578	4.6623
	4.587	6.43769		4.505	1.03026		4.586	4.6759
	4.595	6.46911		4.512	1.03199		4.594	4.68893
	4.603	6.50021		4.52	1.03075		4.602	4.7009
	4.611	6.53506		4.528	1.02999		4.61	4.71266
	4.619	6.56637		4.536	1.02615		4.618	4.66373
	4.627	6.59582		4.544	1.02402		4.626	4.67452
	4.635	6.62512		4.552	1.02111		4.633	4.68599
	4.643	6.65445		4.559	1.01831		4.641	4.69873
	4.651	6.6804		4.567	1.01886		4.649	4.71197
	4.659	6.70387		4.575	1.01722		4.657	4.72017
	4.666	6.72724		4.583	1.01572		4.665	4.72806
	4.674	6.74999		4.591	1.01476		4.673	4.73717
	4.682	6.77073		4.599	1.01464		4.681	4.74644
	4.69	6.79032		4.606	1.01724		4.689	4.75164
	4.698	6.80968		4.614	1.01655		4.697	4.75779
	4.706	6.82639		4.622	1.0198		4.705	4.76527
	4.714	6.8444		4.63	1.0246		4.713	4.76927
	4.722	6.86016		4.638	1.02522		4.721	4.76836
	4.73	6.87608		4.646	1.02622		4.729	4.76402
	4.738	6.88742		4.653	1.02642		4.737	4.76057
	4.746	6.89958		4.661	1.02399		4.745	4.75124
	4.754	6.90925		4.669	1.02527		4.753	4.73863
	4.762	6.91432		4.677	1.023		4.761	4.72229
	4.77	6.91939		4.685	1.02146		4.769	4.70836
	4.778	6.92314		4.692	1.02052		4.777	4.69373
	4.786	6.92524		4.7	1.0196		4.785	4.67856
	4.794	6.92585		4.708	1.02181		4.793	4.65769
	4.802	6.92343		4.716	1.0196		4.801	4.63823
	4.81	6.92424		4.724	1.02039		4.809	4.6179
	4.818	6.91732		4.732	1.01985		4.817	4.59772
	4.826	6.91251		4.739	1.01994		4.825	4.57748
	4.834	6.90409		4.747	1.0178		4.833	4.55435
	4.842	6.89507		4.755	1.01388		4.841	4.53401
	4.85	6.88357		4.763	1.01633		4.848	4.51747
	4.858	6.87202		4.771	1.01521		4.856	4.49951
	4.866	6.85686		4.779	1.0145		4.864	4.48225
	4.874	6.83854		4.786	1.01554		4.872	4.46336
	4.882	6.82157		4.794	1.01764		4.88	4.44816
	4.89	6.80249		4.802	1.01673		4.888	4.43463
	4.898	6.78234		4.81	1.01587		4.896	4.41553
	4.906	6.76027		4.818	1.00935		4.904	4.39727
	4.913	6.73323		4.826	1.00981		4.912	4.37691
	4.921	6.70686		4.833	1.00864		4.92	4.36252
	4.929	6.68021		4.841	1.00473		4.928	4.34431
	4.937	6.64898		4.849	1.00833		4.936	4.32597
	4.945	6.61906		4.857	1.00687		4.944	4.3102
	4.953	6.58667		4.865	1.01236		4.952	4.29514
	4.961	6.55403		4.872	1.01442		4.96	4.28218
	4.969	6.5209		4.88	1.01264		4.968	4.26798
	4.977	6.48235		4.888	1.01393		4.976	4.25152
	4.985	6.44316		4.896	1.01145		4.984	4.23674
	4.993	6.40814		4.904	1.01288		4.992	4.22303
	5.001	6.36896		4.912	1.0119		5	4.20703
	5.009	6.32928		4.919	1.01034		5.008	4.19034
	5.017	6.28571		4.927	1.01068		5.016	4.17395
	5.025	6.25005		4.935	1.01273		5.024	4.15729
	5.033	6.20956		4.943	1.01427		5.032	4.14498
	5.041	6.16651		4.951	1.01303		5.04	4.12803
	5.049	6.12314		4.959	1.01217		5.048	4.1103
	5.057	6.07806		4.966	1.01145		5.056	4.0958
	5.065	6.03417		4.974	1.00675		5.063	4.0788
	5.073	5.98461		4.982	1.0058		5.071	4.06216
	5.081	5.93651		4.99	1.00406		5.079	4.04514
	5.089	5.88725		4.998	1.00514		5.087	4.03015
	5.097	5.84067		5.006	1.00665		5.095	4.01728
	5.105	5.79382		5.013	1.00361		5.103	4.00132
	5.113	5.74702		5.021	1.00836		5.111	3.98691
	5.121	5.69958		5.029	1.00942		5.119	3.97437
	5.129	5.65175		5.037	1.00948		5.127	3.95702
	5.137	5.60675		5.045	1.00822		5.135	3.94262
	5.145	5.5562		5.052	1.00681		5.143	3.9225
	5.153	5.50484		5.06	1.00859		5.151	3.90689
	5.161	5.4593		5.068	1.0078		5.159	3.88713
	5.168	5.41132		5.076	1.00857		5.167	3.86664
	5.176	5.35985		5.084	1.00806		5.175	3.84749
	5.184	5.30996		5.092	1.00689		5.183	3.82775
	5.192	5.25973		5.099	1.00672		5.191	3.81139
	5.2	5.21414		5.107	1.00408		5.199	3.79692
	5.208	5.1652		5.115	1.00286		5.207	3.7785
	5.216	5.11796		5.123	1.00091		5.215	3.75956
	5.224	5.0717		5.131	0.999495		5.223	3.74147
	5.232	5.02435		5.139	1.00207		5.231	3.72156
	5.24	4.98023		5.146	1		5.239	3.70001
	5.248	4.93232		5.154	1.00261		5.247	3.67565
	5.256	4.88486		5.162	1.00184		5.255	3.6574
	5.264	4.83836		5.17	1.00036		5.263	3.63799
	5.272	4.79238		5.178	0.998843		5.271	3.61548
	5.28	4.74689		5.185	0.998103		5.278	3.59599
	5.288	4.7005		5.193	0.996275		5.286	3.57859
	5.296	4.65509		5.201	0.998746		5.294	3.56254
	5.304	4.61339		5.209	0.997943		5.302	3.54579
	5.312	4.57036		5.217	0.998836		5.31	3.52859
	5.32	4.53153		5.225	0.999009		5.318	3.51533
	5.328	4.48715		5.232	0.999216		5.326	3.49847
	5.336	4.44592		5.24	0.999507		5.334	3.4831
	5.344	4.40389		5.248	0.997286		5.342	3.46593
	5.352	4.36428		5.256	0.999913		5.35	3.44804
	5.36	4.32191		5.264	0.998868		5.358	3.43112
	5.368	4.28101		5.272	0.999732		5.366	3.41433
	5.376	4.24045		5.279	1.00151		5.374	3.39973
	5.384	4.20038		5.287	1.00047		5.382	3.38257
	5.392	4.16094		5.295	1.00095		5.39	3.36649
	5.4	4.11911		5.303	1.00151		5.398	3.35129
	5.408	4.07963		5.311	1.00213		5.406	3.33698
	5.415	4.03684		5.319	1.00191		5.414	3.32339
	5.423	4.00213		5.326	1.00391		5.422	3.30647
	5.431	3.96394		5.334	1.00394		5.43	3.28994
	5.439	3.92566		5.342	1.00574		5.438	3.2767
	5.447	3.88797		5.35	1.00636		5.446	3.26531
	5.455	3.85496		5.358	1.00544		5.454	3.25219
	5.463	3.8208		5.365	1.00539		5.462	3.24115
	5.471	3.7882		5.373	1.00442		5.47	3.2327
	5.479	3.75441		5.381	1.00458		5.478	3.22233
	5.487	3.72384		5.389	1.00114		5.486	3.21041
	5.495	3.69254		5.397	1.00172		5.493	3.19959
	5.503	3.65932		5.405	1.00095		5.501	3.18727
	5.511	3.62586		5.412	1.00002		5.509	3.17584
	5.519	3.59448		5.42	0.998605		5.517	3.16224
	5.527	3.56606		5.428	0.999092		5.525	3.15087
	5.535	3.53331		5.436	0.998254		5.533	3.13777
	5.543	3.50278		5.444	0.99765		5.541	3.12597
	5.551	3.47105		5.452	0.993823		5.549	3.11455
	5.559	3.4417		5.459	0.99397		5.557	3.10234
	5.567	3.41366		5.467	0.996828		5.565	3.08956
	5.575	3.38375		5.475	0.995908		5.573	3.07461
	5.583	3.35598		5.483	0.99453		5.581	3.06031
	5.591	3.32762		5.491	0.995924		5.589	3.04467
	5.599	3.29866		5.499	1.00029		5.597	3.02834
	5.607	3.27438		5.506	1.00052		5.605	3.01214
	5.615	3.24489		5.514	1.00128		5.613	2.99238
	5.623	3.2205		5.522	1.00324		5.621	2.97392
	5.631	3.19483		5.53	1.00384		5.629	2.95538
	5.639	3.17026		5.538	1.00305		5.637	2.93235
	5.647	3.14448		5.545	1.00223		5.645	2.9076
	5.655	3.1142		5.553	1.00158		5.653	2.88257
	5.662	3.08728		5.561	0.999053		5.661	2.85774
	5.67	3.06517		5.569	0.997607		5.669	2.82802
	5.678	3.04149		5.577	0.997368		5.677	2.79877
	5.686	3.0141		5.585	0.996534		5.685	2.76953
	5.694	2.99173		5.592	0.991711		5.693	2.73723
	5.702	2.9739		5.6	0.994963		5.7	2.70275
	5.71	2.95281		5.608	0.994273		5.708	2.66952
	5.718	2.92956		5.616	0.996501		5.716	2.63492
	5.726	2.90767		5.624	0.996005		5.724	2.59772
	5.734	2.88791		5.632	0.997283		5.732	2.56096
	5.742	2.86659		5.639	0.999606		5.74	2.52302
	5.75	2.84587		5.647	0.99839		5.748	2.4846
	5.758	2.82393		5.655	0.999424		5.756	2.44276
	5.766	2.80704		5.663	0.996042		5.764	2.40087
	5.774	2.78752		5.671	0.995842		5.772	2.35971
	5.782	2.76528		5.679	0.996		5.78	2.31969
	5.79	2.74781		5.686	0.996578		5.788	2.28089
	5.798	2.72344		5.694	0.994801		5.796	2.23929
	5.806	2.70177		5.702	0.994548		5.804	2.19898
	5.814	2.6805		5.71	0.996271		5.812	2.16085
	5.822	2.65958		5.718	0.99623		5.82	2.11983
	5.83	2.64071		5.725	0.995512		5.828	2.07881
	5.838	2.62168		5.733	0.994721		5.836	2.04294
	5.846	2.60337		5.741	0.996473		5.844	2.00771
	5.854	2.58949		5.749	0.996759		5.852	1.96907
	5.862	2.57098		5.757	0.998209		5.86	1.9317
	5.87	2.55194		5.765	0.998588		5.868	1.89822
	5.878	2.53504		5.772	1.00128		5.876	1.86723
	5.886	2.51857		5.78	1.00273		5.884	1.83308
	5.894	2.5025		5.788	1.00233		5.892	1.80161
	5.902	2.48668		5.796	1.00473		5.9	1.77383
	5.91	2.46997		5.804	1.00432		5.908	1.75191
	5.917	2.45559		5.812	1.00567		5.915	1.72591
	5.925	2.43765		5.819	1.00225		5.923	1.69746
	5.933	2.42128		5.827	1.002		5.931	1.67324
	5.941	2.40341		5.835	1.00242		5.939	1.65205
	5.949	2.38654		5.843	1.0022		5.947	1.63176
	5.957	2.37018		5.851	1.00007		5.955	1.61136
	5.965	2.35588		5.858	0.996958		5.963	1.5918
	5.973	2.34027		5.866	1.00157		5.971	1.57333
	5.981	2.32412		5.874	1.0017		5.979	1.55553
	5.989	2.31062		5.882	0.999456		5.987	1.53421
	5.997	2.26853		5.89	0.997765		5.995	1.51431
	6.005	2.25571		5.898	0.998508		6.003	1.46337
	6.013	2.24778		5.905	0.998454		6.011	1.44421
	6.021	2.23832		5.913	0.998745		6.019	1.43778
	6.029	2.23056		5.921	1.00123		6.027	1.431
	6.037	2.22206		5.929	1.00283		6.035	1.42209
	6.045	2.21268		5.937	1.00586		6.043	1.41486
	6.053	2.19837		5.945	1.00588		6.051	1.40673
	6.061	2.18312		5.952	1.00749		6.059	1.39907
	6.069	2.16675		5.96	1.00707		6.067	1.38632
	6.077	2.14957		5.968	1.0057		6.075	1.37194
	6.085	2.13034		5.976	1.00548		6.083	1.36302
	6.093	2.11562		5.984	1.00645		6.091	1.34819
	6.101	2.10333		5.992	1.00717		6.099	1.33784
	6.109	2.08581		5.999	1.01155		6.107	1.32313
	6.117	2.07504		6.007	1.013		6.115	1.3069
	6.125	2.06334		6.015	1.01298		6.123	1.29383
	6.133	2.05144		6.023	1.01234		6.13	1.28321
	6.141	2.04062		6.031	1.01292		6.138	1.26909
	6.149	2.0237		6.038	1.01087		6.146	1.25449
	6.157	2.01268		6.046	1.01109		6.154	1.24117
	6.164	1.997		6.054	1.00865		6.162	1.22768
	6.172	1.98281		6.062	1.00552		6.17	1.21325
	6.18	1.96649		6.07	1.00355		6.178	1.19749
	6.188	1.95093		6.078	1.00415		6.186	1.1842
	6.196	1.9392		6.085	1.0068		6.194	1.1711
	6.204	1.92425		6.093	1.00779		6.202	1.15719
	6.212	1.91213		6.101	1.01002		6.21	1.14353
	6.22	1.90095		6.109	1.01778		6.218	1.13102
	6.228	1.8862		6.117	1.02287		6.226	1.11831
	6.236	1.87199		6.125	1.02703		6.234	1.10206
	6.244	1.85303		6.132	1.02671		6.242	1.08917
	6.252	1.83709		6.14	1.0315		6.25	1.07563
	6.26	1.82077		6.148	1.03119		6.258	1.06437
	6.268	1.80457		6.156	1.02735		6.266	1.05036
	6.276	1.7908		6.164	1.02622		6.274	1.038
	6.284	1.7779		6.172	1.02382		6.282	1.02611
	6.292	1.76656		6.179	1.02403		6.29	1.01013
	6.3	1.75242		6.187	1.02111		6.298	0.998443
	6.308	1.73773		6.195	1.02119		6.306	0.98234
	6.316	1.72302		6.203	1.01933		6.314	0.97077
	6.324	1.70679		6.211	1.01687		6.322	0.962012
	6.332	1.69199		6.218	1.01798		6.33	0.951993
	6.34	1.67438		6.226	1.01659		6.338	0.943294
	6.348	1.66119		6.234	1.01904		6.345	0.934903
	6.356	1.64777		6.242	1.0213		6.353	0.927038
	6.364	1.63329		6.25	1.02221		6.361	0.917854
	6.372	1.61926		6.258	1.02168		6.369	0.905963
	6.38	1.60445		6.265	1.02018		6.377	0.899833
	6.388	1.59104		6.273	1.02016		6.385	0.890036
	6.396	1.57578		6.281	1.01932		6.393	0.879476
	6.404	1.56167		6.289	1.01757		6.401	0.871317
	6.412	1.55102		6.297	1.01928		6.409	0.867766
	6.419	1.53642		6.305	1.02064		6.417	0.864882
	6.427	1.52458		6.312	1.01957		6.425	0.859001
	6.435	1.51258		6.32	1.02353		6.433	0.856173
	6.443	1.49848		6.328	1.02416		6.441	0.853563
	6.451	1.48522		6.336	1.02269		6.449	0.853347
	6.459	1.47034		6.344	1.02308		6.457	0.847077
	6.467	1.45704		6.352	1.02376		6.465	0.842158
	6.475	1.44205		6.359	1.02616		6.473	0.83855
	6.483	1.42746		6.367	1.02629		6.481	0.834687
	6.491	1.41559		6.375	1.02491		6.489	0.829974
	6.499	1.39932		6.383	1.02461		6.497	0.827462
	6.507	1.38338		6.391	1.02627		6.505	0.825744
	6.515	1.36772		6.398	1.02839		6.513	0.822341
	6.523	1.353		6.406	1.02653		6.521	0.816608
	6.531	1.33876		6.414	1.02765		6.529	0.812842
	6.539	1.32268		6.422	1.02779		6.537	0.810786
	6.547	1.3108		6.43	1.0276		6.545	0.808749
	6.555	1.2968		6.438	1.02923		6.553	0.808128
	6.563	1.28199		6.445	1.0294		6.56	0.809075
	6.571	1.26946		6.453	1.029		6.568	0.810126
	6.579	1.25358		6.461	1.02744		6.576	0.810775
	6.587	1.23902		6.469	1.02885		6.584	0.809651
	6.595	1.22789		6.477	1.03083		6.592	0.807376
	6.603	1.21356		6.485	1.03143		6.6	0.808108
	6.611	1.20323		6.492	1.02815		6.608	0.805237
	6.619	1.19104		6.5	1.02919		6.616	0.80675
	6.627	1.17869		6.508	1.03102		6.624	0.80543
	6.635	1.1657		6.516	1.03094		6.632	0.806296
	6.643	1.15121		6.524	1.03006		6.64	0.80877
	6.651	1.13963		6.531	1.02729		6.648	0.809879
	6.659	1.12591		6.539	1.02957		6.656	0.814224
	6.666	1.11047		6.547	1.03308		6.664	0.816309
	6.674	1.09963		6.555	1.03328		6.672	0.819564
	6.682	1.08703		6.563	1.03266		6.68	0.821632
	6.69	1.07385		6.571	1.03455		6.688	0.823206
	6.698	1.06268		6.578	1.0379		6.696	0.825473
	6.706	1.05008		6.586	1.04043		6.704	0.825832
	6.714	1.0382		6.594	1.04067		6.712	0.828138
	6.722	1.02294		6.602	1.04205		6.72	0.828763
	6.73	1.01247		6.61	1.04683		6.728	0.833994
	6.738	1.00378		6.618	1.04792		6.736	0.837405
	6.746	0.994494		6.625	1.05012		6.744	0.840237
	6.754	0.981993		6.633	1.05061		6.752	0.845668
	6.762	0.972695		6.641	1.05302		6.76	0.847598
	6.77	0.96311		6.649	1.05276		6.768	0.850384
	6.778	0.952332		6.657	1.05435		6.775	0.854122
	6.786	0.942671		6.665	1.0592		6.783	0.862284
	6.794	0.930504		6.672	1.06153		6.791	0.868958
	6.802	0.92009		6.68	1.06717		6.799	0.871455
	6.81	0.911626		6.688	1.06991		6.807	0.876598
	6.818	0.902939		6.696	1.0736		6.815	0.884675
	6.826	0.894163		6.704	1.07912		6.823	0.892572
	6.834	0.883374		6.711	1.08548		6.831	0.893528
	6.842	0.873774		6.719	1.09028		6.839	0.898223
	6.85	0.865333		6.727	1.09468		6.847	0.907155
	6.858	0.854931		6.735	1.10362		6.855	0.913011
	6.866	0.843501		6.743	1.11461		6.863	0.921002
	6.874	0.836762		6.751	1.12578		6.871	0.928
	6.882	0.830375		6.758	1.13413		6.879	0.940093
	6.89	0.824041		6.766	1.14935		6.887	0.951275
	6.898	0.819386		6.774	1.16355		6.895	0.961112
	6.906	0.811035		6.782	1.17995		6.903	0.974224
	6.913	0.806718		6.79	1.20013		6.911	0.98472
	6.921	0.80128		6.798	1.21986		6.919	1.00143
	6.929	0.793827		6.805	1.24373		6.927	1.01313
	6.937	0.786954		6.813	1.26773		6.935	1.02277
	6.945	0.780377		6.821	1.2935		6.943	1.03632
	6.953	0.778644		6.829	1.3243		6.951	1.04906
	6.961	0.775706		6.837	1.35541		6.959	1.06465
	6.969	0.773987		6.845	1.39035		6.967	1.07701
	6.977	0.775532		6.852	1.42851		6.975	1.08959
	6.985	0.772631		6.86	1.46873		6.983	1.1104
	6.993	0.77323		6.868	1.51418		6.99	1.12698
	7.001	0.775294		6.876	1.56665		6.998	1.14721
	7.009	0.776791		6.884	1.62442		7.006	1.1656
	7.017	0.779021		6.891	1.68643		7.014	1.18417
	7.025	0.781226		6.899	1.75462		7.022	1.20348
	7.033	0.784699		6.907	1.8295		7.03	1.2203
	7.041	0.789949		6.915	1.9088		7.038	1.2391
	7.049	0.796542		6.923	1.99324		7.046	1.26051
	7.057	0.799676		6.931	2.08613		7.054	1.28299
	7.065	0.80795		6.938	2.18967		7.062	1.30308
	7.073	0.812109		6.946	2.30047		7.07	1.32582
	7.081	0.816877		6.954	2.42109		7.078	1.34857
	7.089	0.826775		6.962	2.55066		7.086	1.37264
	7.097	0.836046		6.97	2.68175		7.094	1.39496
	7.105	0.846221		6.978	2.82647		7.102	1.41717
	7.113	0.858313		6.985	2.9847		7.11	1.44333
	7.121	0.872676		6.993	3.15458		7.118	1.4673
	7.129	0.888238		7.001	3.3346		7.126	1.48959
	7.137	0.903894		7.009	3.52425		7.134	1.51343
	7.145	0.917022		7.017	3.72487		7.142	1.53967
	7.153	0.933395		7.025	3.9358		7.15	1.56536
	7.161	0.949135		7.032	4.1633		7.158	1.59076
	7.168	0.966881		7.04	4.40737		7.166	1.61711
	7.176	1.01455		7.048	4.67042		7.174	1.64465
	7.184	1.03618		7.056	4.9471		7.182	1.71325
	7.192	1.05552		7.064	5.23369		7.19	1.73592
	7.2	1.07109		7.071	5.52648		7.198	1.76414
	7.208	1.08803		7.079	5.84122		7.205	1.79399
	7.216	1.10972		7.087	6.16905		7.213	1.82291
	7.224	1.13051		7.095	6.51855		7.221	1.84641
	7.232	1.15642		7.103	6.88765		7.229	1.86551
	7.24	1.19056		7.111	7.27869		7.237	1.89599
	7.248	1.23407		7.118	7.68511		7.245	1.9201
	7.256	1.27989		7.126	8.09572		7.253	1.94469
	7.264	1.32143		7.134	8.52963		7.261	1.96918
	7.272	1.36388		7.142	8.99158		7.269	1.99761
	7.28	1.40895		7.15	9.48679		7.277	2.02902
	7.288	1.44828		7.158	10.003		7.285	2.06109
	7.296	1.48298		7.165	10.537		7.293	2.09119
	7.304	1.52492		7.173	11.7001		7.301	2.12059
	7.312	1.57152		7.181	12.4344		7.309	2.15461
	7.32	1.61937		7.189	13.0392		7.317	2.18818
	7.328	1.66842		7.197	13.702		7.325	2.22107
	7.336	1.72176		7.204	14.2032		7.333	2.25764
	7.344	1.77824		7.212	14.7243		7.341	2.29748
	7.352	1.84239		7.22	15.3869		7.349	2.3441
	7.36	1.91104		7.228	16.1268		7.357	2.39109
	7.368	1.98924		7.236	16.9405		7.365	2.44617
	7.376	2.07797		7.244	17.6682		7.373	2.50823
	7.384	2.17859		7.251	18.5319		7.381	2.57742
	7.392	2.28731		7.259	19.458		7.389	2.65385
	7.4	2.40416		7.267	20.3241		7.397	2.7365
	7.408	2.53453		7.275	21.1975		7.405	2.83042
	7.415	2.67911		7.283	22.0254		7.412	2.93562
	7.423	2.83737		7.291	22.7976		7.42	3.0496
	7.431	3.01104		7.298	23.6378		7.428	3.17833
	7.439	3.20157		7.306	24.5823		7.436	3.32029
	7.447	3.41486		7.314	25.6359		7.444	3.4673
	7.455	3.64144		7.322	26.7829		7.452	3.63072
	7.463	3.89858		7.33	27.9928		7.46	3.80467
	7.471	4.18569		7.338	29.2209		7.468	3.99484
	7.479	4.49882		7.345	30.5218		7.476	4.20332
	7.487	4.84468		7.353	31.88		7.484	4.42418
	7.495	5.22471		7.361	33.3084		7.492	4.6577
	7.503	5.64323		7.369	34.8014		7.5	4.89489
	7.511	6.10645		7.377	36.3463		7.508	5.1482
	7.519	6.6159		7.384	37.939		7.516	5.41181
	7.527	7.1778		7.392	39.5385		7.524	5.67691
	7.535	7.79237		7.4	41.2183		7.532	5.95507
	7.543	8.46749		7.408	42.9537		7.54	6.23689
	7.551	9.206		7.416	44.766		7.548	6.51809
	7.559	9.98824		7.424	46.6701		7.556	6.79431
	7.567	10.8664		7.431	48.649		7.564	7.07933
	7.575	11.8274		7.439	50.684		7.572	7.3644
	7.583	12.8707		7.447	52.7284		7.58	7.64542
	7.591	14.005		7.455	54.9047		7.588	7.92437
	7.599	15.2392		7.463	57.1757		7.596	8.19428
	7.607	16.5754		7.471	59.5634		7.604	8.44848
	7.615	17.9812		7.478	62.047		7.612	8.6972
	7.623	19.5477		7.486	64.6048		7.62	8.93804
	7.631	21.2361		7.494	67.2436		7.627	9.17229
	7.639	23.058		7.502	69.8844		7.635	9.39366
	7.647	25.006		7.51	72.6614		7.643	9.60398
	7.655	27.1092		7.518	75.5318		7.651	9.80437
	7.663	29.3469		7.525	78.5287		7.659	9.98298
	7.67	31.6947		7.533	81.6832		7.667	10.1544
	7.678	34.2655		7.541	84.948		7.675	10.3149
	7.686	37.011		7.549	88.2802		7.683	10.4652
	7.694	39.9442		7.557	91.621		7.691	10.6024
	7.702	43.0755		7.564	95.1527		7.699	10.7284
	7.71	46.4027		7.572	98.8221		7.707	10.8447
	7.718	49.8285		7.58	102.653		7.715	10.948
	7.726	53.556		7.588	106.584		7.723	11.0431
	7.734	57.4755		7.596	110.583		7.731	11.1286
	7.742	61.5865		7.604	114.597		7.739	11.2042
	7.75	65.8909		7.611	118.747		7.747	11.2717
	7.758	70.3872		7.619	122.996		7.755	11.3322
	7.766	75.0823		7.627	127.34		7.763	11.3815
	7.774	79.8269		7.635	131.816		7.771	11.422
	7.782	84.9044		7.643	136.393		7.779	11.4547
	7.79	90.1695		7.651	140.999		7.787	11.4798
	7.798	95.606		7.658	145.474		7.795	11.5033
	7.806	101.203		7.666	150.083		7.803	11.5127
	7.814	106.938		7.674	154.722		7.811	11.5155
	7.822	112.784		7.682	159.429		7.819	11.5104
	7.83	118.589		7.69	164.156		7.827	11.4983
	7.838	124.637		7.698	168.813		7.835	11.4773
	7.846	130.737		7.705	173.393		7.842	11.4478
	7.854	136.87		7.713	177.777		7.85	11.4134
	7.862	142.997		7.721	182.142		7.858	11.3719
	7.87	149.114		7.729	186.403		7.866	11.3234
	7.878	155.016		7.737	190.554		7.874	11.2684
	7.886	161.008		7.744	194.625		7.882	11.2044
	7.894	166.918		7.752	198.552		7.89	11.135
	7.902	172.719		7.76	202.276		7.898	11.0596
	7.91	178.384		7.768	205.683		7.906	10.976
	7.917	183.883		7.776	209.005		7.914	10.8875
	7.925	189.187		7.784	212.167		7.922	10.8016
	7.933	194.129		7.791	215.19		7.93	10.712
	7.941	199		7.799	218.018		7.938	10.6207
	7.949	203.627		7.807	220.623		7.946	10.5284
	7.957	207.986		7.815	223.041		7.954	10.4353
	7.965	212.077		7.823	225.21		7.962	10.3484
	7.973	215.898		7.831	227.266		7.97	10.2673
	7.981	219.453		7.838	229.162		7.978	10.1911
	7.989	222.634		7.846	230.916		7.986	10.1207
	7.997	225.647		7.854	232.547		7.994	10.0567
	8.005	228.401		7.862	234.045		8.002	9.99813
	8.013	230.91		7.87	235.366		8.01	9.94959
	8.021	233.176		7.877	236.576		8.018	9.91033
	8.029	235.2		7.885	237.705		8.026	9.88166
	8.037	236.966		7.893	238.756		8.034	9.86394
	8.045	238.544		7.901	239.731		8.042	9.85425
	8.053	239.938		7.909	240.602		8.05	9.85781
	8.061	241.133		7.917	241.39		8.057	9.87263
	8.069	242.151		7.924	242.067		8.065	9.894
	8.077	243.029		7.932	242.659		8.073	9.92866
	8.085	243.77		7.94	243.178		8.081	9.97103
	8.093	244.37		7.948	243.628		8.089	10.0258
	8.101	244.881		7.956	244.025		8.097	10.0891
	8.109	245.295		7.964	244.357		8.105	10.1586
	8.117	245.622		7.971	244.628		8.113	10.2399
	8.125	245.876		7.979	244.846		8.121	10.3286
	8.133	246.049		7.987	245.011		8.129	10.4223
	8.141	246.155		7.995	245.118		8.137	10.5181
	8.149	246.202		8.003	245.16		8.145	10.6165
	8.157	246.204		8.011	245.15		8.153	10.7192
	8.164	246.146		8.018	245.101		8.161	10.8239
	8.172	246.012		8.026	245.006		8.169	10.9312
	8.18	245.836		8.034	244.877		8.177	11.0374
	8.188	245.619		8.042	244.704		8.185	11.1431
	8.196	245.359		8.05	244.499		8.193	11.2468
	8.204	245.047		8.057	244.274		8.201	11.353
	8.212	244.692		8.065	244.012		8.209	11.4583
	8.22	244.299		8.073	243.707		8.217	11.5603
	8.228	243.87		8.081	243.366		8.225	11.6624
	8.236	243.41		8.089	243.01		8.233	11.7623
	8.244	242.913		8.097	242.617		8.241	11.857
	8.252	242.394		8.104	242.204		8.249	11.9463
	8.26	241.823		8.112	241.775		8.257	12.0331
	8.268	241.223		8.12	241.33		8.265	12.1149
	8.276	240.571		8.128	240.866		8.272	12.1982
	8.284	239.886		8.136	240.396		8.28	12.2783
	8.292	239.173		8.144	239.922		8.288	12.3559
	8.3	238.43		8.151	239.436		8.296	12.4269
	8.308	237.68		8.159	238.948		8.304	12.4995
	8.316	236.874		8.167	238.44		8.312	12.5688
	8.324	236.026		8.175	237.912		8.32	12.6374
	8.332	235.149		8.183	237.377		8.328	12.7018
	8.34	234.249		8.191	236.845		8.336	12.7646
	8.348	233.315		8.198	236.277		8.344	12.8262
	8.356	232.355		8.206	235.661		8.352	12.8835
	8.364	231.411		8.214	235.037		8.36	12.9434
	8.372	230.457		8.222	234.395		8.368	13.0038
	8.38	229.479		8.23	233.746		8.376	13.0629
	8.388	228.477		8.237	233.093		8.384	13.1232
	8.396	227.463		8.245	232.438		8.392	13.183
	8.404	226.456		8.253	231.75		8.4	13.2458
	8.412	225.45		8.261	231.046		8.408	13.3036
	8.419	224.387		8.269	230.338		8.416	13.364
	8.427	223.317		8.277	229.607		8.424	13.423
	8.435	222.241		8.284	228.862		8.432	13.4826
	8.443	221.173		8.292	228.122		8.44	13.545
	8.451	220.096		8.3	227.42		8.448	13.6034
	8.459	219.01		8.308	226.707		8.456	13.6647
	8.467	217.954		8.316	225.983		8.464	13.7257
	8.475	216.87		8.324	225.236		8.472	13.7859
	8.483	215.795		8.331	224.475		8.48	13.8482
	8.491	214.709		8.339	223.717		8.487	13.9147
	8.499	213.631		8.347	222.96		8.495	13.9824
	8.507	212.58		8.355	222.213		8.503	14.0483
	8.515	211.554		8.363	221.432		8.511	14.1162
	8.523	210.56		8.371	220.652		8.519	14.1877
	8.531	209.546		8.378	219.857		8.527	14.2612
	8.539	208.536		8.386	219.031		8.535	14.3344
	8.547	207.54		8.394	218.184		8.543	14.4127
	8.555	206.555		8.402	217.337		8.551	14.4924
	8.563	205.57		8.41	216.514		8.559	14.5744
	8.571	204.611		8.417	215.662		8.567	14.6558
	8.579	203.632		8.425	214.804		8.575	14.7398
	8.587	202.657		8.433	213.93		8.583	14.8269
	8.595	201.671		8.441	213.056		8.591	14.9132
	8.603	200.683		8.449	212.198		8.599	15.0018
	8.611	199.712		8.457	211.355		8.607	15.0928
	8.619	198.758		8.464	210.503		8.615	15.1855
	8.627	197.834		8.472	209.649		8.623	15.2794
	8.635	196.885		8.48	208.794		8.631	15.3759
	8.643	195.943		8.488	207.926		8.639	15.4756
	8.651	195.008		8.496	207.036		8.647	15.5805
	8.659	194.082		8.504	206.147		8.655	15.6867
	8.666	193.153		8.511	205.297		8.663	15.7982
	8.674	192.229		8.519	204.414		8.671	15.9053
	8.682	191.336		8.527	203.53		8.679	16.0202
	8.69	190.433		8.535	202.643		8.687	16.1362
	8.698	189.535		8.543	201.734		8.695	16.2534
	8.706	188.634		8.55	200.82		8.702	16.376
	8.714	187.746		8.558	199.899		8.71	16.5035
	8.722	186.874		8.566	198.998		8.718	16.6345
	8.73	186.028		8.574	198.067		8.726	16.7638
	8.738	185.174		8.582	197.137		8.734	16.9038
	8.746	184.314		8.59	196.205		8.742	17.0475
	8.754	183.453		8.597	195.272		8.75	17.1958
	8.762	182.608		8.605	194.341		8.758	17.3486
	8.77	181.772		8.613	193.431		8.766	17.5092
	8.778	180.936		8.621	192.561		8.774	17.6704
	8.786	180.136		8.629	191.671		8.782	17.8326
	8.794	179.315		8.637	190.781		8.79	18.0014
	8.802	178.51		8.644	189.877		8.798	18.1765
	8.81	177.703		8.652	188.965		8.806	18.3546
	8.818	176.899		8.66	188.061		8.814	18.5433
	8.826	176.109		8.668	187.155		8.822	18.7395
	8.834	175.333		8.676	186.271		8.83	18.9317
	8.842	174.589		8.684	185.361		8.838	19.1326
	8.85	173.826		8.691	184.464		8.846	19.3392
	8.858	173.066		8.699	183.572		8.854	19.5501
	8.866	172.321		8.707	182.679		8.862	19.7633
	8.874	171.587		8.715	181.798		8.87	19.9794
	8.882	170.856		8.723	180.952		8.878	20.2032
	8.89	170.139		8.73	180.124		8.886	20.4246
	8.898	169.444		8.738	179.283		8.894	20.6507
	8.906	168.748		8.746	178.437		8.902	20.8835
	8.914	168.056		8.754	177.584		8.91	21.1189
	8.921	167.371		8.762	176.736		8.917	21.3562
	8.929	166.705		8.77	175.892		8.925	21.5902
	8.937	166.05		8.777	175.076		8.933	21.827
	8.945	165.43		8.785	174.256		8.941	22.0576
	8.953	164.794		8.793	173.446		8.949	22.2967
	8.961	164.16		8.801	172.636		8.957	22.5317
	8.969	163.528		8.809	171.822		8.965	22.7691
	8.977	162.897		8.817	171.005		8.973	23.0059
	8.985	162.282		8.824	170.204		8.981	23.2429
	8.993	161.661		8.832	169.448		8.989	23.469
	9.001	161.057		8.84	168.677		8.997	23.695
	9.009	160.446		8.848	167.91		9.005	23.9228
	9.017	159.846		8.856	167.137		9.013	24.1458
	9.025	159.244		8.864	166.362		9.021	24.3673
	9.033	158.65		8.871	165.589		9.029	24.5875
	9.041	158.069		8.879	164.813		9.037	24.8059
	9.049	157.5		8.887	164.062		9.045	25.0174
	9.057	156.95		8.895	163.295		9.053	25.2299
	9.065	156.38		8.903	162.539		9.061	25.4407
	9.073	155.818		8.91	161.774		9.069	25.6487
	9.081	155.261		8.918	161.007		9.077	25.8571
	9.089	154.704		8.926	160.242		9.085	26.0682
	9.097	154.147		8.934	159.499		9.093	26.2752
	9.105	153.609		8.942	158.802		9.101	26.4731
	9.113	153.058		8.95	158.102		9.109	26.6766
	9.121	152.515		8.957	157.419		9.117	26.8807
	9.129	151.968		8.965	156.738		9.125	27.0844
	9.137	151.426		8.973	156.056		9.132	27.2866
	9.145	150.89		8.981	155.386		9.14	27.4969
	9.153	150.355		8.989	154.717		9.148	27.7023
	9.161	149.84		8.997	154.052		9.156	27.9122
	9.168	149.304		9.004	153.373		9.164	28.1272
	9.176	148.765		9.012	152.694		9.172	28.3456
	9.184	148.227		9.02	152.019		9.18	28.5722
	9.192	147.689		9.028	151.337		9.188	28.8038
	9.2	147.154		9.036	150.661		9.196	29.0407
	9.208	146.616		9.044	150.015		9.204	29.2816
	9.216	146.097		9.051	149.362		9.212	29.5317
	9.224	145.564		9.059	148.711		9.22	29.7927
	9.232	145.027		9.067	148.055		9.228	30.0649
	9.24	144.481		9.075	147.4		9.236	30.3438
	9.248	143.934		9.083	146.749		9.244	30.6414
	9.256	143.393		9.09	146.11		9.252	30.9566
	9.264	142.863		9.098	145.496		9.26	31.2839
	9.272	142.324		9.106	144.877		9.268	31.6427
	9.28	141.785		9.114	144.268		9.276	32.032
	9.288	141.244		9.122	143.662		9.284	32.4581
	9.296	140.708		9.13	143.051		9.292	32.9233
	9.304	140.175		9.137	142.434		9.3	33.4246
	9.312	139.636		9.145	141.827		9.308	33.9293
	9.32	139.118		9.153	141.249		9.316	34.4415
	9.328	138.577		9.161	140.658		9.324	34.9404
	9.336	138.043		9.169	140.074		9.332	35.4042
	9.344	137.504		9.177	139.487		9.339	35.8162
	9.352	136.962		9.184	138.907		9.347	36.1701
	9.36	136.432		9.192	138.338		9.355	36.4669
	9.368	135.902		9.2	137.771		9.363	36.706
	9.376	135.391		9.208	137.22		9.371	36.9136
	9.384	134.861		9.216	136.666		9.379	37.0849
	9.392	134.327		9.223	136.116		9.387	37.2358
	9.4	133.793		9.231	135.567		9.395	37.3733
	9.408	133.263		9.239	135.01		9.403	37.5035
	9.415	132.735		9.247	134.452		9.411	37.6307
	9.423	132.216		9.255	133.908		9.419	37.7521
	9.431	131.704		9.263	133.386		9.427	37.8847
	9.439	131.192		9.27	132.845		9.435	38.0192
	9.447	130.684		9.278	132.309		9.443	38.1542
	9.455	130.179		9.286	131.767		9.451	38.2941
	9.463	129.675		9.294	131.234		9.459	38.4329
	9.471	129.172		9.302	130.711		9.467	38.5715
	9.479	128.686		9.31	130.204		9.475	38.7095
	9.487	128.186		9.317	129.695		9.483	38.8422
	9.495	127.686		9.325	129.19		9.491	38.9732
	9.503	127.188		9.333	128.692		9.499	39.1041
	9.511	126.705		9.341	128.193		9.507	39.2334
	9.519	126.231		9.349	127.692		9.515	39.3585
	9.527	125.763		9.357	127.2		9.523	39.4712
	9.535	125.314		9.364	126.732		9.531	39.5844
	9.543	124.856		9.372	126.254		9.539	39.6898
	9.551	124.4		9.38	125.783		9.547	39.7887
	9.559	123.938		9.388	125.309		9.554	39.875
	9.567	123.479		9.396	124.834		9.562	39.9533
	9.575	123.03		9.403	124.372		9.57	40.0286
	9.583	122.591		9.411	123.922		9.578	40.0908
	9.591	122.166		9.419	123.491		9.586	40.1471
	9.599	121.743		9.427	123.058		9.594	40.1958
	9.607	121.321		9.435	122.633		9.602	40.2343
	9.615	120.912		9.443	122.216		9.61	40.2646
	9.623	120.507		9.45	121.791		9.618	40.28
	9.631	120.11		9.458	121.362		9.626	40.2887
	9.639	119.731		9.466	120.942		9.634	40.2839
	9.647	119.346		9.474	120.546		9.642	40.267
	9.655	118.974		9.482	120.14		9.65	40.2436
	9.663	118.604		9.49	119.739		9.658	40.2069
	9.67	118.234		9.497	119.339		9.666	40.164
	9.678	117.868		9.505	118.952		9.674	40.109
	9.686	117.506		9.513	118.573		9.682	40.0439
	9.694	117.164		9.521	118.202		9.69	39.9686
	9.702	116.811		9.529	117.854		9.698	39.8809
	9.71	116.461		9.537	117.507		9.706	39.7844
	9.718	116.12		9.544	117.174		9.714	39.677
	9.726	115.785		9.552	116.841		9.722	39.5594
	9.734	115.459		9.56	116.51		9.73	39.4355
	9.742	115.137		9.568	116.181		9.738	39.3057
	9.75	114.826		9.576	115.867		9.746	39.1658
	9.758	114.515		9.583	115.564		9.754	39.0136
	9.766	114.206		9.591	115.263		9.762	38.8493
	9.774	113.903		9.599	114.972		9.769	38.6822
	9.782	113.602		9.607	114.695		9.777	38.509
	9.79	113.305		9.615	114.429		9.785	38.3244
	9.798	113.021		9.623	114.181		9.793	38.1403
	9.806	112.731		9.63	113.953		9.801	37.9453
	9.814	112.443		9.638	113.734		9.809	37.7484
	9.822	112.154		9.646	113.534		9.817	37.5421
	9.83	111.87		9.654	113.345		9.825	37.3314
	9.838	111.591		9.662	113.166		9.833	37.1193
	9.846	111.314		9.67	112.995		9.841	36.909
	9.854	111.046		9.677	112.839		9.849	36.6904
	9.862	110.774		9.685	112.706		9.857	36.4706
	9.87	110.505		9.693	112.581		9.865	36.245
	9.878	110.238		9.701	112.475		9.873	36.021
	9.886	109.97		9.709	112.388		9.881	35.7916
	9.894	109.702		9.717	112.324		9.889	35.5651
	9.902	109.435		9.724	112.282		9.897	35.3454
	9.91	109.18		9.732	112.266		9.905	35.1211
	9.917	108.911		9.74	112.279		9.913	34.899
	9.925	108.644		9.748	112.313		9.921	34.6766
	9.933	108.379		9.756	112.373		9.929	34.4581
	9.941	108.115		9.763	112.452		9.937	34.2419
	9.949	107.857		9.771	112.556		9.945	34.0292
	9.957	107.602		9.779	112.687		9.953	33.8211
	9.965	107.35		9.787	112.841		9.961	33.6125
	9.973	107.094		9.795	113.014		9.969	33.41
	9.981	106.839		9.803	113.218		9.977	33.2122
	9.989	106.581		9.81	113.448		9.984	33.0187
	9.997	106.326		9.818	113.717		9.992	32.8318
	10.005	106.072		9.826	114.02		10	32.6552
	10.013	105.825		9.834	114.359		10.008	32.4845
	10.021	105.569		9.842	114.729		10.016	32.3196
	10.029	105.312		9.85	115.125		10.024	32.16
	10.037	105.056		9.857	115.571		10.032	32.0041
	10.045	104.802		9.865	116.059		10.04	31.8559
	10.053	104.549		9.873	116.589		10.048	31.7171
	10.061	104.299		9.881	117.166		10.056	31.5896
	10.069	104.058		9.889	117.787		10.064	31.4644
	10.077	103.811		9.896	118.435		10.072	31.3489
	10.085	103.569		9.904	119.136		10.08	31.2435
	10.093	103.323		9.912	119.885		10.088	31.1456
	10.101	103.084		9.92	120.69		10.096	31.0575
	10.109	102.853		9.928	121.562		10.104	30.9747
	10.117	102.628		9.936	122.487		10.112	30.9039
	10.125	102.41		9.943	123.462		10.12	30.8401
	10.133	102.192		9.951	124.468		10.128	30.7845
	10.141	101.985		9.959	125.554		10.136	30.737
	10.149	101.781		9.967	126.699		10.144	30.6978
	10.157	101.584		9.975	127.907		10.152	30.6696
	10.165	101.394		9.983	129.188		10.16	30.6507
	10.172	101.215		9.99	130.55		10.168	30.6411
	10.18	101.039		9.998	131.982		10.176	30.6375
	10.188	100.878		10.006	133.422		10.184	30.6445
	10.196	100.718		10.014	134.972		10.192	30.6611
	10.204	100.57		10.022	136.596		10.199	30.6835
	10.212	100.436		10.03	138.31		10.207	30.7182
	10.22	100.325		10.037	140.115		10.215	30.7568
	10.228	100.228		10.045	141.994		10.223	30.8091
	10.236	100.133		10.053	143.952		10.231	30.8733
	10.244	100.058		10.061	145.923		10.239	30.9423
	10.252	100		10.069	148.022		10.247	31.0233
	10.26	99.9608		10.076	150.207		10.255	31.1157
	10.268	99.9309		10.084	152.496		10.263	31.2198
	10.276	99.9245		10.092	154.894		10.271	31.33
	10.284	99.9451		10.1	157.383		10.279	31.4519
	10.292	99.989		10.108	159.941		10.287	31.5914
	10.3	100.059		10.116	162.513		10.295	31.7436
	10.308	100.148		10.123	165.241		10.303	31.9068
	10.316	100.263		10.131	168.078		10.311	32.0842
	10.324	100.408		10.139	171.04		10.319	32.2753
	10.332	100.577		10.147	174.109		10.327	32.4789
	10.34	100.779		10.155	177.252		10.335	32.7065
	10.348	101.021		10.163	180.428		10.343	32.9486
	10.356	101.292		10.17	183.711		10.351	33.2122
	10.364	101.598		10.178	187.1		10.359	33.4964
	10.372	101.944		10.186	190.579		10.367	33.8075
	10.38	102.333		10.194	194.18		10.375	34.1345
	10.388	102.746		10.202	197.905		10.383	34.4924
	10.396	103.212		10.21	201.726		10.391	34.8807
	10.404	103.726		10.217	205.477		10.399	35.302
	10.412	104.282		10.225	209.395		10.407	35.7604
	10.419	104.886		10.233	213.387		10.414	36.2491
	10.427	105.537		10.241	217.478		10.422	36.7774
	10.435	106.24		10.249	221.668		10.43	37.3332
	10.443	106.972		10.256	225.922		10.438	37.9467
	10.451	107.778		10.264	230.219		10.446	38.6156
	10.459	108.645		10.272	234.44		10.454	39.331
	10.467	109.571		10.28	238.765		10.462	40.1112
	10.475	110.56		10.288	243.112		10.47	40.9508
	10.483	111.615		10.296	247.479		10.478	41.8577
	10.491	112.718		10.303	251.916		10.486	42.8055
	10.499	113.896		10.311	256.398		10.494	43.8561
	10.507	115.159		10.319	260.824		10.502	44.9872
	10.515	116.486		10.327	265.064		10.51	46.2019
	10.523	117.875		10.335	269.405		10.518	47.5059
	10.531	119.342		10.343	273.733		10.526	48.9081
	10.539	120.882		10.35	278.071		10.534	50.3839
	10.547	122.455		10.358	282.377		10.542	51.9791
	10.555	124.149		10.366	286.633		10.55	53.7076
	10.563	125.928		10.374	290.832		10.558	55.5454
	10.571	127.788		10.382	294.838		10.566	57.516
	10.579	129.736		10.39	298.891		10.574	59.6251
	10.587	131.768		10.397	302.894		10.582	61.873
	10.595	133.887		10.405	306.87		10.59	64.1921
	10.603	136.035		10.413	310.837		10.598	66.7311
	10.611	138.328		10.421	314.778		10.606	69.4202
	10.619	140.715		10.429	318.584		10.614	72.2659
	10.627	143.181		10.436	322.319		10.622	75.2705
	10.635	145.734		10.444	326.07		10.629	78.4411
	10.643	148.375		10.452	329.826		10.637	81.7857
	10.651	151.083		10.46	333.612		10.645	85.201
	10.659	153.842		10.468	337.339		10.653	88.8978
	10.666	156.744		10.476	340.997		10.661	92.7743
	10.674	159.746		10.483	344.541		10.669	96.8398
	10.682	162.841		10.491	348.107		10.677	101.088
	10.69	166.02		10.499	351.627		10.685	105.523
	10.698	169.28		10.507	355.102		10.693	110.106
	10.706	172.522		10.515	358.575		10.701	114.8
	10.714	175.943		10.523	362.031		10.709	119.771
	10.722	179.438		10.53	365.415		10.717	124.917
	10.73	182.989		10.538	368.6		10.725	130.232
	10.738	186.608		10.546	371.815		10.733	135.709
	10.746	190.286		10.554	374.981		10.741	141.352
	10.754	194.027		10.562	378.136		10.749	146.981
	10.762	197.703		10.569	381.274		10.757	152.919
	10.77	201.532		10.577	384.318		10.765	159.005
	10.778	205.403		10.585	387.262		10.773	165.228
	10.786	209.304		10.593	390.065		10.781	171.573
	10.794	213.232		10.601	392.87		10.789	178.031
	10.802	217.163		10.609	395.6		10.797	184.594
	10.81	221.085		10.616	398.267		10.805	191.059
	10.818	224.911		10.624	400.889		10.813	197.794
	10.826	228.826		10.632	403.439		10.821	204.591
	10.834	232.704		10.64	405.882		10.829	211.436
	10.842	236.535		10.648	408.131		10.837	218.32
	10.85	240.311		10.656	410.357		10.844	225.243
	10.858	244.022		10.663	412.505		10.852	232.17
	10.866	247.551		10.671	414.623		10.86	238.931
	10.874	251.092		10.679	416.671		10.868	245.877
	10.882	254.54		10.687	418.604		10.876	252.806
	10.89	257.884		10.695	420.43		10.884	259.706
	10.898	261.118		10.703	422.122		10.892	266.573
	10.906	264.224		10.71	423.756		10.9	273.366
	10.914	267.191		10.718	425.288		10.908	279.903
	10.921	269.937		10.726	426.746		10.916	286.533
	10.929	272.628		10.734	428.125		10.924	293.064
	10.937	275.167		10.742	429.412		10.932	299.478
	10.945	277.562		10.749	430.551		10.94	305.777
	10.953	279.815		10.757	431.601		10.948	311.944
	10.961	281.917		10.765	432.572		10.956	317.972
	10.969	283.877		10.773	433.476		10.964	323.674
	10.977	285.631		10.781	434.315		10.972	329.388
	10.985	287.3		10.789	435.072		10.98	334.926
	10.993	288.829		10.796	435.722		10.988	340.285
	11.001	290.228		10.804	436.281		10.996	345.444
	11.009	291.503		10.812	436.793		11.004	350.406
	11.017	292.649		10.82	437.22		11.012	355.153
	11.025	293.659		10.828	437.58		11.02	359.554
	11.033	294.588		10.836	437.848		11.028	363.868
	11.041	295.428		10.843	438.047		11.036	367.946
	11.049	296.17		10.851	438.172		11.044	371.793
	11.057	296.83		10.859	438.208		11.051	375.4
	11.065	297.422		10.867	438.154		11.059	378.778
	11.073	297.944		10.875	438.043		11.067	381.849
	11.081	298.386		10.883	437.862		11.075	384.719
	11.089	298.769		10.89	437.638		11.083	387.366
	11.097	299.087		10.898	437.33		11.091	389.767
	11.105	299.347		10.906	436.944		11.099	391.92
	11.113	299.549		10.914	436.511		11.107	393.83
	11.121	299.695		10.922	435.969		11.115	395.486
	11.129	299.784		10.929	435.378		11.123	396.859
	11.137	299.824		10.937	434.701		11.131	398.039
	11.145	299.822		10.945	433.947		11.139	398.983
	11.153	299.776		10.953	433.113		11.147	399.7
	11.161	299.689		10.961	432.183		11.155	400.208
	11.168	299.571		10.969	431.197		11.163	400.515
	11.176	299.426		10.976	430.109		11.171	400.628
	11.184	299.243		10.984	428.949		11.179	400.544
	11.192	299.009		10.992	427.712		11.187	400.268
	11.2	298.716		11	426.403		11.195	399.797
	11.208	298.363		11.008	425.02		11.203	399.132
	11.216	297.97		11.016	423.597		11.211	398.29
	11.224	297.524		11.023	422.114		11.219	397.265
	11.232	297.025		11.031	420.559		11.227	396.078
	11.24	296.498		11.039	418.95		11.235	394.733
	11.248	295.913		11.047	417.296		11.243	393.206
	11.256	295.301		11.055	415.572		11.251	391.518
	11.264	294.63		11.063	413.837		11.259	389.681
	11.272	293.931		11.07	412.175		11.266	387.711
	11.28	293.193		11.078	410.472		11.274	385.608
	11.288	292.418		11.086	408.767		11.282	383.43
	11.296	291.617		11.094	407.071		11.29	381.042
	11.304	290.727		11.102	405.381		11.298	378.512
	11.312	289.78		11.109	403.691		11.306	375.826
	11.32	288.777		11.117	402.003		11.314	372.989
	11.328	287.717		11.125	400.365		11.322	370.01
	11.336	286.594		11.133	398.688		11.33	366.894
	11.344	285.423		11.141	396.991		11.338	363.736
	11.352	284.226		11.149	395.291		11.346	360.361
	11.36	282.958		11.156	393.57		11.354	356.856
	11.368	281.622		11.164	391.838		11.362	353.219
	11.376	280.225		11.172	390.128		11.37	349.476
	11.384	278.794		11.18	388.495		11.378	345.632
	11.392	277.323		11.188	386.83		11.386	341.708
	11.4	275.85		11.196	385.15		11.394	337.773
	11.408	274.277		11.203	383.466		11.402	333.63
	11.416	272.652		11.211	381.781		11.41	329.384
	11.423	270.968		11.219	380.108		11.418	325.057
	11.431	269.247		11.227	378.413		11.426	320.65
	11.439	267.462		11.235	376.76		11.434	316.158
	11.447	265.604		11.242	375.08		11.442	311.726
	11.455	263.75		11.25	373.403		11.45	307.102
	11.463	261.823		11.258	371.725		11.458	302.433
	11.471	259.859		11.266	370.019		11.466	297.694
	11.479	257.837		11.274	368.315		11.474	292.9
	11.487	255.784		11.282	366.666		11.481	288.08
	11.495	253.743		11.289	365.001		11.489	283.239
	11.503	251.687		11.297	363.336		11.497	278.528
	11.511	249.65		11.305	361.71		11.505	273.656
	11.519	247.525		11.313	360.094		11.513	268.772
	11.527	245.373		11.321	358.499		11.521	263.881
	11.535	243.213		11.329	356.927		11.529	258.982
	11.543	241.038		11.336	355.435		11.537	254.088
	11.551	238.845		11.344	353.925		11.545	249.21
	11.559	236.691		11.352	352.388		11.553	244.489
	11.567	234.474		11.36	350.847		11.561	239.658
	11.575	232.253		11.368	349.27		11.569	234.858
	11.583	229.994		11.376	347.671		11.577	230.085
	11.591	227.721		11.383	346.105		11.585	225.354
	11.599	225.462		11.391	344.609		11.593	220.663
	11.607	223.215		11.399	343.068		11.601	216.141
	11.615	221.034		11.407	341.516		11.609	211.572
	11.623	218.781		11.415	339.957		11.617	207.034
	11.631	216.529		11.422	338.415		11.625	202.543
	11.639	214.275		11.43	336.892		11.633	198.118
	11.647	212.028		11.438	335.397		11.641	193.747
	11.655	209.773		11.446	333.959		11.649	189.442
	11.663	207.525		11.454	332.497		11.657	185.321
	11.67	205.341		11.462	331.051		11.665	181.143
	11.678	203.124		11.469	329.578		11.673	177.058
	11.686	200.921		11.477	328.057		11.681	173.057
	11.694	198.71		11.485	326.51		11.689	169.133
	11.702	196.515		11.493	324.971		11.696	165.288
	11.71	194.343		11.501	323.493		11.704	161.526
	11.718	192.225		11.509	321.947		11.712	157.959
	11.726	190.095		11.516	320.392		11.72	154.362
	11.734	187.94		11.524	318.828		11.728	150.838
	11.742	185.791		11.532	317.257		11.736	147.385
	11.75	183.658		11.54	315.697		11.744	144.01
	11.758	181.528		11.548	314.138		11.752	140.712
	11.766	179.385		11.556	312.61		11.76	137.548
	11.774	177.298		11.563	311.06		11.768	134.441
	11.782	175.166		11.571	309.502		11.776	131.372
	11.79	173.057		11.579	307.902		11.784	128.382
	11.798	170.942		11.587	306.239		11.792	125.461
	11.806	168.83		11.595	304.565		11.8	122.607
	11.814	166.735		11.602	302.938		11.808	119.824
	11.822	164.676		11.61	301.248		11.816	117.188
	11.83	162.694		11.618	299.517		11.824	114.534
	11.838	160.675		11.626	297.754		11.832	111.944
	11.846	158.694		11.634	295.963		11.84	109.417
	11.854	156.751		11.642	294.158		11.848	106.952
	11.862	154.865		11.649	292.337		11.856	104.548
	11.87	153.024		11.657	290.525		11.864	102.199
	11.878	151.245		11.665	288.649		11.872	99.9749
	11.886	149.513		11.673	286.751		11.88	97.7352
	11.894	147.789		11.681	284.795		11.888	95.5552
	11.902	146.082		11.689	282.738		11.896	93.4267
	11.91	144.359		11.696	280.635		11.904	91.345
	11.917	142.618		11.704	278.532		11.911	89.3227
	11.925	140.852		11.712	276.501		11.919	87.3671
	11.933	139.107		11.72	274.364		11.927	85.4835
	11.941	137.254		11.728	272.179		11.935	83.6133
	11.949	135.357		11.736	269.932		11.943	81.7919
	11.957	133.418		11.743	267.633		11.951	80.0185
	11.965	131.454		11.751	265.281		11.959	78.2894
	11.973	129.47		11.759	262.863		11.967	76.6082
	11.981	127.468		11.767	260.48		11.975	75.017
	11.989	125.511		11.775	258.018		11.983	73.4222
	11.997	123.479		11.782	255.533		11.991	71.864
	12.005	121.448		11.79	252.968		11.999	70.3467
	12.013	119.413		11.798	250.303		12.007	68.874
	12.021	117.372		11.806	247.592		12.015	67.4343
	12.029	115.326		11.814	244.909		12.023	66.0347
	12.037	113.281		11.822	242.264		12.031	64.7128
	12.045	111.289		11.829	239.481		12.039	63.3867
	12.053	109.244		11.837	236.649		12.047	62.1018
	12.061	107.215		11.845	233.739		12.055	60.8483
	12.069	105.203		11.853	230.766		12.063	59.6326
	12.077	103.214		11.861	227.756		12.071	58.4524
	12.085	101.255		11.869	224.754		12.079	57.3087
	12.093	99.3711		11.876	221.714		12.087	56.2293
	12.101	97.4673		11.884	218.624		12.095	55.1498
	12.109	95.5896		11.892	215.486		12.103	54.1056
	12.117	93.7426		11.9	212.276		12.111	53.0926
	12.125	91.9304		11.908	208.994		12.119	52.1073
	12.133	90.1416		11.915	205.716		12.126	51.1487
	12.141	88.3795		11.923	202.546		12.134	50.2424
	12.149	86.7008		11.931	199.277		12.142	49.3437
	12.157	84.9958		11.939	195.967		12.15	48.4697
	12.165	83.3152		11.947	192.599		12.158	47.6253
	12.172	81.6669		11.955	189.181		12.166	46.8082
	12.18	80.0479		11.962	185.765		12.174	46.0181
	12.188	78.4676		11.97	182.326		12.182	45.2579
	12.196	76.9166		11.978	178.964		12.19	44.5438
	12.204	75.4488		11.986	175.55		12.198	43.8319
	12.212	73.9646		11.994	172.149		12.206	43.1424
	12.22	72.5034		12.002	168.733		12.214	42.4752
	12.228	71.0689		12.009	165.262		12.222	41.828
	12.236	69.6597		12.017	161.779		12.23	41.203
	12.244	68.2796		12.025	158.356		12.238	40.5988
	12.252	66.9491		12.033	155.093		12.246	40.0289
	12.26	65.6252		12.041	151.748		12.254	39.4616
	12.268	64.3142		12.049	148.409		12.262	38.9153
	12.276	63.0263		12.056	145.045		12.27	38.3879
	12.284	61.7646		12.064	141.68		12.278	37.8789
	12.292	60.5244		12.072	138.373		12.286	37.3862
	12.3	59.3123		12.08	135.076		12.294	36.9217
	12.308	58.1614		12.088	131.893		12.302	36.4688
	12.316	57.0008		12.095	128.67		12.31	36.0276
	12.324	55.8691		12.103	125.487		12.318	35.6024
	12.332	54.7597		12.111	122.309		12.326	35.1934
	12.34	53.6671		12.119	119.124		12.334	34.7991
	12.348	52.6031		12.127	116.003		12.341	34.4182
	12.356	51.5624		12.135	113.008		12.349	34.0638
	12.364	50.5763		12.142	110.081		12.357	33.7131
	12.372	49.5825		12.15	107.146		12.365	33.3744
	12.38	48.6129		12.158	104.234		12.373	33.0523
	12.388	47.6675		12.166	101.341		12.381	32.7431
	12.396	46.7442		12.174	98.5186		12.389	32.4448
	12.404	45.8469		12.182	95.7723		12.397	32.1596
	12.412	44.9816		12.189	93.1666		12.405	31.8938
	12.419	44.1422		12.197	90.5873		12.413	31.6312
	12.427	43.3102		12.205	88.0823		12.421	31.3807
	12.435	42.5011		12.213	85.648		12.429	31.1384
	12.443	41.7128		12.221	83.2429		12.437	30.9107
	12.451	40.9458		12.229	80.8823		12.445	30.6918
	12.459	40.1984		12.236	78.6032		12.453	30.4877
	12.467	39.4918		12.244	76.4831		12.461	30.2953
	12.475	38.7825		12.252	74.3724		12.469	30.1069
	12.483	38.0931		12.26	72.3127		12.477	29.9264
	12.491	37.4226		12.268	70.2937		12.485	29.753
	12.499	36.7711		12.275	68.3206		12.493	29.5909
	12.507	36.138		12.283	66.4129		12.501	29.4306
	12.515	35.5284		12.291	64.5714		12.509	29.2844
	12.523	34.9539		12.299	62.8385		12.517	29.1407
	12.531	34.373		12.307	61.1317		12.525	29.0087
	12.539	33.8121		12.315	59.4831		12.533	28.8818
	12.547	33.266		12.322	57.8693		12.541	28.7603
	12.555	32.7396		12.33	56.3007		12.549	28.6487
	12.563	32.2246		12.338	54.7873		12.556	28.5431
	12.571	31.7232		12.346	53.3402		12.564	28.4474
	12.579	31.2509		12.354	51.9864		12.572	28.3536
	12.587	30.7817		12.362	50.6387		12.58	28.2688
	12.595	30.3285		12.369	49.3253		12.588	28.184
	12.603	29.8877		12.377	48.0418		12.596	28.1036
	12.611	29.4571		12.385	46.7982		12.604	28.0315
	12.619	29.0438		12.393	45.611		12.612	27.9633
	12.627	28.6524		12.401	44.466		12.62	27.899
	12.635	28.2634		12.409	43.386		12.628	27.8336
	12.643	27.885		12.416	42.3254		12.636	27.7802
	12.651	27.5168		12.424	41.2994		12.644	27.7317
	12.659	27.1596		12.432	40.2961		12.652	27.6843
	12.667	26.8157		12.44	39.3163		12.66	27.6434
	12.674	26.4794		12.448	38.3755		12.668	27.6059
	12.682	26.1632		12.455	37.4984		12.676	27.5729
	12.69	25.8467		12.463	36.6432		12.684	27.5447
	12.698	25.5362		12.471	35.8094		12.692	27.5159
	12.706	25.236		12.479	34.9954		12.7	27.492
	12.714	24.9431		12.487	34.2028		12.708	27.4699
	12.722	24.6614		12.495	33.4406		12.716	27.4553
	12.73	24.387		12.502	32.7073		12.724	27.4438
	12.738	24.1283		12.51	32.018		12.732	27.4299
	12.746	23.8678		12.518	31.3438		12.74	27.4229
	12.754	23.6174		12.526	30.6975		12.748	27.4178
	12.762	23.3724		12.534	30.0667		12.756	27.4191
	12.77	23.1383		12.542	29.4505		12.763	27.4196
	12.778	22.9054		12.549	28.8531		12.771	27.4243
	12.786	22.6856		12.557	28.2799		12.779	27.433
	12.794	22.473		12.565	27.7525		12.787	27.4467
	12.802	22.2591		12.573	27.226		12.795	27.4592
	12.81	22.0519		12.581	26.7186		12.803	27.4754
	12.818	21.8503		12.588	26.22		12.811	27.4931
	12.826	21.6529		12.596	25.7386		12.819	27.5142
	12.834	21.4618		12.604	25.2819		12.827	27.5349
	12.842	21.2813		12.612	24.8438		12.835	27.562
	12.85	21.0985		12.62	24.436		12.843	27.5888
	12.858	20.9258		12.628	24.0367		12.851	27.6211
	12.866	20.7541		12.635	23.6543		12.859	27.6547
	12.874	20.5879		12.643	23.2803		12.867	27.6892
	12.882	20.4308		12.651	22.9174		12.875	27.726
	12.89	20.2731		12.659	22.566		12.883	27.7673
	12.898	20.1276		12.667	22.2286		12.891	27.8075
	12.906	19.981		12.675	21.9132		12.899	27.8511
	12.914	19.8337		12.682	21.6007		12.907	27.8936
	12.921	19.6936		12.69	21.2968		12.915	27.9403
	12.929	19.5573		12.698	21.0018		12.923	27.9851
	12.937	19.4247		12.706	20.7193		12.931	28.03
	12.945	19.2964		12.714	20.4552		12.939	28.0781
	12.953	19.1722		12.722	20.1984		12.947	28.133
	12.961	19.0502		12.729	19.9576		12.955	28.1856
	12.969	18.933		12.737	19.7208		12.963	28.2402
	12.977	18.8163		12.745	19.4935		12.971	28.2983
	12.985	18.7037		12.753	19.2695		12.978	28.3578
	12.993	18.5971		12.761	19.0507		12.986	28.4155
	13.001	18.494		12.768	18.8431		12.994	28.4731
	13.009	18.3935		12.776	18.6525		13.002	28.5374
	13.017	18.2948		12.784	18.4613		13.01	28.6023
	13.025	18.1967		12.792	18.2787		13.018	28.668
	13.033	18.104		12.8	18.0999		13.026	28.7367
	13.041	18.0114		12.808	17.9256		13.034	28.8049
	13.049	17.9265		12.815	17.7642		13.042	28.8746
	13.057	17.8461		12.823	17.6056		13.05	28.9457
	13.065	17.7642		12.831	17.458		13.058	29.018
	13.073	17.6864		12.839	17.3139		13.066	29.0922
	13.081	17.6157		12.847	17.1769		13.074	29.1679
	13.089	17.548		12.855	17.0443		13.082	29.2482
	13.097	17.48		12.862	16.9124		13.09	29.3262
	13.105	17.4195		12.87	16.7879		13.098	29.4055
	13.113	17.3612		12.878	16.6734		13.106	29.4905
	13.121	17.3037		12.886	16.5679		13.114	29.5744
	13.129	17.2492		12.894	16.4673		13.122	29.659
	13.137	17.1975		12.902	16.372		13.13	29.7493
	13.145	17.1465		12.909	16.2797		13.138	29.8423
	13.153	17.0994		12.917	16.1963		13.146	29.9376
	13.161	17.0553		12.925	16.1161		13.154	30.0332
	13.168	17.0181		12.933	16.0433		13.162	30.1337
	13.176	16.9803		12.941	15.9771		13.17	30.2367
	13.184	16.9501		12.948	15.9133		13.178	30.3394
	13.192	16.9259		12.956	15.8532		13.186	30.4443
	13.2	16.898		12.964	15.7976		13.193	30.5513
	13.208	16.8786		12.972	15.7455		13.201	30.6589
	13.216	16.8639		12.98	15.7022		13.209	30.7679
	13.224	16.8474		12.988	15.6598		13.217	30.883
	13.232	16.8352		12.995	15.6237		13.225	31.0017
	13.24	16.8276		13.003	15.5913		13.233	31.125
	13.248	16.8215		13.011	15.5625		13.241	31.2472
	13.256	16.8232		13.019	15.5355		13.249	31.3711
	13.264	16.8222		13.027	15.5164		13.257	31.4979
	13.272	16.8296		13.035	15.5023		13.265	31.6253
	13.28	16.844		13.042	15.4925		13.273	31.761
	13.288	16.8573		13.05	15.487		13.281	31.9039
	13.296	16.8751		13.058	15.4844		13.289	32.0445
	13.304	16.8958		13.066	15.4874		13.297	32.1847
	13.312	16.9248		13.074	15.4933		13.305	32.3187
	13.32	16.9567		13.082	15.5039		13.313	32.4523
	13.328	16.9913		13.089	15.5158		13.321	32.5903
	13.336	17.0302		13.097	15.5324		13.329	32.7203
	13.344	17.074		13.105	15.5564		13.337	32.8498
	13.352	17.1217		13.113	15.5873		13.345	32.9824
	13.36	17.1749		13.121	15.6221		13.353	33.1191
	13.368	17.231		13.128	15.661		13.361	33.2526
	13.376	17.2878		13.136	15.708		13.369	33.389
	13.384	17.3548		13.144	15.758		13.377	33.5235
	13.392	17.4262		13.152	15.8104		13.385	33.6594
	13.4	17.5009		13.16	15.8675		13.393	33.7901
	13.408	17.5799		13.168	15.9301		13.401	33.9205
	13.416	17.6641		13.175	16		13.408	34.05
	13.423	17.7579		13.183	16.0743		13.416	34.1737
	13.431	17.8499		13.191	16.1532		13.424	34.2955
	13.439	17.9489		13.199	16.239		13.432	34.4129
	13.447	18.0543		13.207	16.3264		13.44	34.5296
	13.455	18.1658		13.215	16.4194		13.448	34.6412
	13.463	18.2832		13.222	16.5165		13.456	34.7479
	13.471	18.4025		13.23	16.6183		13.464	34.8511
	13.479	18.5234		13.238	16.7253		13.472	34.9462
	13.487	18.6562		13.246	16.8398		13.48	35.0387
	13.495	18.7949		13.254	16.9583		13.488	35.1271
	13.503	18.9352		13.261	17.0815		13.496	35.2108
	13.511	19.0805		13.269	17.2064		13.504	35.2885
	13.519	19.2309		13.277	17.3396		13.512	35.3603
	13.527	19.3912		13.285	17.483		13.52	35.4226
	13.535	19.5466		13.293	17.6292		13.528	35.4813
	13.543	19.7104		13.301	17.7823		13.536	35.5376
	13.551	19.8836		13.308	17.932		13.544	35.5847
	13.559	20.0618		13.316	18.0907		13.552	35.6226
	13.567	20.2455		13.324	18.2597		13.56	35.658
	13.575	20.4308		13.332	18.4305		13.568	35.6867
	13.583	20.6192		13.34	18.6098		13.576	35.7108
	13.591	20.8076		13.348	18.7916		13.584	35.7215
	13.599	21.0037		13.355	18.978		13.592	35.7292
	13.607	21.2002		13.363	19.1622		13.6	35.7289
	13.615	21.3977		13.371	19.3517		13.608	35.7217
	13.623	21.5955		13.379	19.5451		13.616	35.7099
	13.631	21.7954		13.387	19.7456		13.623	35.6903
	13.639	21.9961		13.395	19.9528		13.631	35.671
	13.647	22.1973		13.402	20.1637		13.639	35.6409
	13.655	22.4039		13.41	20.3728		13.647	35.6075
	13.663	22.6124		13.418	20.5807		13.655	35.5672
	13.67	22.8228		13.426	20.7953		13.663	35.5204
	13.678	23.0339		13.434	21.0093		13.671	35.466
	13.686	23.2463		13.441	21.2264		13.679	35.4047
	13.694	23.4472		13.449	21.4439		13.687	35.3443
	13.702	23.6574		13.457	21.661		13.695	35.276
	13.71	23.8646		13.465	21.8777		13.703	35.2051
	13.718	24.0705		13.473	22.0868		13.711	35.1289
	13.726	24.2708		13.481	22.301		13.719	35.0491
	13.734	24.4661		13.488	22.5128		13.727	34.9672
	13.742	24.6607		13.496	22.7263		13.735	34.8813
	13.75	24.8445		13.504	22.9394		13.743	34.792
	13.758	25.0296		13.512	23.1478		13.751	34.6968
	13.766	25.2068		13.52	23.3486		13.759	34.5978
	13.774	25.3823		13.528	23.5439		13.767	34.4974
	13.782	25.5538		13.535	23.7417		13.775	34.3952
	13.79	25.72		13.543	23.9394		13.783	34.2895
	13.798	25.8767		13.551	24.1367		13.791	34.1815
	13.806	26.0264		13.559	24.3297		13.799	34.0688
	13.814	26.1738		13.567	24.5191		13.807	33.952
	13.822	26.3159		13.575	24.699		13.815	33.8354
	13.83	26.4481		13.582	24.8775		13.823	33.7142
	13.838	26.5717		13.59	25.0556		13.831	33.5903
	13.846	26.6944		13.598	25.2308		13.838	33.4682
	13.854	26.8043		13.606	25.4075		13.846	33.3484
	13.862	26.907		13.614	25.5807		13.854	33.2236
	13.87	27.0053		13.621	25.7541		13.862	33.0947
	13.878	27.0968		13.629	25.9168		13.87	32.9674
	13.886	27.185		13.637	26.0787		13.878	32.8377
	13.894	27.2671		13.645	26.2427		13.886	32.7044
	13.902	27.3379		13.653	26.4092		13.894	32.5739
	13.91	27.3983		13.661	26.5738		13.902	32.4392
	13.918	27.4516		13.668	26.7337		13.91	32.3059
	13.925	27.497		13.676	26.8915		13.918	32.1671
	13.933	27.5373		13.684	27.043		13.926	32.0302
	13.941	27.5656		13.692	27.1924		13.934	31.8932
	13.949	27.5868		13.7	27.3373		13.942	31.756
	13.957	27.6091		13.708	27.4821		13.95	31.6194
	13.965	27.6217		13.715	27.6276		13.958	31.4779
	13.973	27.6311		13.723	27.7659		13.966	31.3361
	13.981	27.6319		13.731	27.9015		13.974	31.1948
	13.989	27.6318		13.739	28.0251		13.982	31.0497
	13.997	27.6241		13.747	28.1506		13.99	30.9047
	14.005	27.6101		13.755	28.2746		13.998	30.7603
	14.013	27.594		13.762	28.3942		14.006	30.6228
	14.021	27.5741		13.77	28.5154		14.014	30.4762
	14.029	27.55		13.778	28.6267		14.022	30.3248
	14.037	27.5183		13.786	28.7349		14.03	30.1772
	14.045	27.4831		13.794	28.8356		14.038	30.0256
	14.053	27.4475		13.801	28.9332		14.046	29.8714
	14.061	27.405		13.809	29.0265		14.053	29.7162
	14.069	27.3599		13.817	29.1182		14.061	29.5586
	14.077	27.3104		13.825	29.2089		14.069	29.4028
	14.085	27.2566		13.833	29.2945		14.077	29.2435
	14.093	27.1999		13.841	29.3697		14.085	29.0798
	14.101	27.1363		13.848	29.4399		14.093	28.9206
	14.109	27.0718		13.856	29.5074		14.101	28.7612
	14.117	27.0015		13.864	29.5727		14.109	28.6048
	14.125	26.932		13.872	29.6325		14.117	28.4438
	14.133	26.8572		13.88	29.6826		14.125	28.2793
	14.141	26.7793		13.888	29.7321		14.133	28.117
	14.149	26.6966		13.895	29.7748		14.141	27.9512
	14.157	26.612		13.903	29.8158		14.149	27.7845
	14.165	26.5224		13.911	29.8523		14.157	27.6145
	14.172	26.4299		13.919	29.8876		14.165	27.4518
	14.18	26.3345		13.927	29.9218		14.173	27.2807
	14.188	26.2364		13.934	29.9506		14.181	27.1146
	14.196	26.1363		13.942	29.9715		14.189	26.9446
	14.204	26.0309		13.95	29.9899		14.197	26.7785
	14.212	25.9252		13.958	30.0058		14.205	26.6107
	14.22	25.8198		13.966	30.0175		14.213	26.4435
	14.228	25.7134		13.974	30.0238		14.221	26.276
	14.236	25.5988		13.981	30.0295		14.229	26.1029
	14.244	25.4798		13.989	30.0296		14.237	25.9305
	14.252	25.3611		13.997	30.0252		14.245	25.7586
	14.26	25.238		14.005	30.0166		14.253	25.5867
	14.268	25.1115		14.013	30.0039		14.261	25.417
	14.276	24.9834		14.021	29.9885		14.268	25.2493
	14.284	24.8591		14.028	29.9669		14.276	25.0785
	14.292	24.7272		14.036	29.9442		14.284	24.9086
	14.3	24.5912		14.044	29.9209		14.292	24.7383
	14.308	24.457		14.052	29.8913		14.3	24.5661
	14.316	24.3189		14.06	29.8587		14.308	24.3937
	14.324	24.178		14.068	29.8192		14.316	24.2225
	14.332	24.0339		14.075	29.777		14.324	24.0572
	14.34	23.8884		14.083	29.7326		14.332	23.8892
	14.348	23.7346		14.091	29.6835		14.34	23.7233
	14.356	23.579		14.099	29.6308		14.348	23.5587
	14.364	23.4202		14.107	29.577		14.356	23.394
	14.372	23.2562		14.114	29.5204		14.364	23.2348
	14.38	23.0892		14.122	29.4624		14.372	23.0786
	14.388	22.9228		14.13	29.3986		14.38	22.9249
	14.396	22.75		14.138	29.3316		14.388	22.7684
	14.404	22.5725		14.146	29.2595		14.396	22.6156
	14.412	22.3901		14.154	29.185		14.404	22.465
	14.419	22.2059		14.161	29.1103		14.412	22.3139
	14.427	22.0196		14.169	29.0332		14.42	22.1658
	14.435	21.834		14.177	28.9555		14.428	22.0236
	14.443	21.6538		14.185	28.8728		14.436	21.8768
	14.451	21.4679		14.193	28.7901		14.444	21.7317
	14.459	21.2831		14.201	28.7075		14.452	21.5892
	14.467	21.0952		14.208	28.6222		14.46	21.4532
	14.475	20.9061		14.216	28.5412		14.468	21.3202
	14.483	20.7171		14.224	28.4539		14.475	21.1887
	14.491	20.526		14.232	28.3636		14.483	21.0691
	14.499	20.3443		14.24	28.2736		14.491	20.9457
	14.507	20.1591		14.248	28.181		14.499	20.8293
	14.515	19.9727		14.255	28.0865		14.507	20.7124
	14.523	19.787		14.263	27.987		14.515	20.5982
	14.531	19.601		14.271	27.8947		14.523	20.4862
	14.539	19.419		14.279	27.8017		14.531	20.3769
	14.547	19.2379		14.287	27.7053		14.539	20.2752
	14.555	19.0489		14.294	27.6075		14.547	20.1776
	14.563	18.8597		14.302	27.5067		14.555	20.0825
	14.571	18.6736		14.31	27.408		14.563	19.9903
	14.579	18.4934		14.318	27.3111		14.571	19.9008
	14.587	18.3138		14.326	27.2127		14.579	19.8143
	14.595	18.138		14.334	27.1131		14.587	19.7343
	14.603	17.9703		14.341	27.0136		14.595	19.6584
	14.611	17.8015		14.349	26.9156		14.603	19.5831
	14.619	17.6321		14.357	26.8158		14.611	19.5138
	14.627	17.4647		14.365	26.7129		14.619	19.4493
	14.635	17.294		14.373	26.6125		14.627	19.3877
	14.643	17.1261		14.381	26.5191		14.635	19.3291
	14.651	16.9576		14.388	26.4194		14.643	19.2792
	14.659	16.792		14.396	26.3201		14.651	19.2278
	14.667	16.6281		14.404	26.2207		14.659	19.18
	14.674	16.4651		14.412	26.1205		14.667	19.1377
	14.682	16.3019		14.42	26.0207		14.675	19.0956
	14.69	16.1439		14.428	25.9229		14.683	19.0633
	14.698	15.9844		14.435	25.8223		14.69	19.0302
	14.706	15.8289		14.443	25.7248		14.698	19.0029
	14.714	15.6733		14.451	25.6244		14.706	18.9797
	14.722	15.518		14.459	25.524		14.714	18.9592
	14.73	15.3645		14.467	25.4241		14.722	18.9439
	14.738	15.2093		14.474	25.3271		14.73	18.9339
	14.746	15.0587		14.482	25.2303		14.738	18.9234
	14.754	14.9086		14.49	25.1347		14.746	18.9168
	14.762	14.7642		14.498	25.0393		14.754	18.9141
	14.77	14.6155		14.506	24.9407		14.762	18.9123
	14.778	14.4665		14.514	24.8439		14.77	18.9158
	14.786	14.3198		14.521	24.7457		14.778	18.9162
	14.794	14.1755		14.529	24.6504		14.786	18.9234
	14.802	14.0322		14.537	24.5565		14.794	18.9331
	14.81	13.8905		14.545	24.4655		14.802	18.9429
	14.818	13.7552		14.553	24.3695		14.81	18.9558
	14.826	13.6156		14.561	24.2691		14.818	18.9708
	14.834	13.4771		14.568	24.1706		14.826	18.9887
	14.842	13.3421		14.576	24.0705		14.834	19.0079
	14.85	13.2067		14.584	23.9764		14.842	19.0267
	14.858	13.0745		14.592	23.8797		14.85	19.0487
	14.866	12.9435		14.6	23.7806		14.858	19.0709
	14.874	12.8176		14.607	23.6818		14.866	19.0948
	14.882	12.69		14.615	23.5831		14.874	19.1182
	14.89	12.5632		14.623	23.4846		14.882	19.1413
	14.898	12.4388		14.631	23.3903		14.89	19.1635
	14.906	12.3153		14.639	23.2916		14.898	19.1873
	14.914	12.1955		14.647	23.1971		14.905	19.2074
	14.921	12.0818		14.654	23.1033		14.913	19.2279
	14.929	11.9642		14.662	23.0084		14.921	19.2507
	14.937	11.8498		14.67	22.9076		14.929	19.2706
	14.945	11.7374		14.678	22.8022		14.937	19.2911
	14.953	11.6241		14.686	22.6991		14.945	19.3063
	14.961	11.5142		14.694	22.601		14.953	19.322
	14.969	11.4019		14.701	22.501		14.961	19.3377
	14.977	11.3005		14.709	22.3986		14.969	19.3492
	14.985	11.1929		14.717	22.2983		14.977	19.3606
	14.993	11.0882		14.725	22.193		14.985	19.3717
	15.001	10.9896		14.733	22.0928		14.993	19.3828
	15.009	10.8881		14.741	21.9882		15.001	19.3879
	15.017	10.791		14.748	21.8869		15.009	19.3895
	15.025	10.6932		14.756	21.7844		15.017	19.389
	15.033	10.6007		14.764	21.6827		15.025	19.3865
	15.041	10.5062		14.772	21.5814		15.033	19.3785
	15.049	10.4146		14.78	21.4716		15.041	19.368
	15.057	10.3231		14.787	21.3675		15.049	19.3527
	15.065	10.2328		14.795	21.2611		15.057	19.3371
	15.073	10.1468		14.803	21.1636		15.065	19.318
	15.081	10.0608		14.811	21.0568		15.073	19.2967
	15.089	9.97556		14.819	20.9529		15.081	19.2694
	15.097	9.89047		14.827	20.8503		15.089	19.2395
	15.105	9.80922		14.834	20.7433		15.097	19.2044
	15.113	9.73111		14.842	20.6386		15.105	19.165
	15.121	9.65337		14.85	20.5305		15.113	19.1219
	15.129	9.57538		14.858	20.4291		15.12	19.0733
	15.137	9.50572		14.866	20.3264		15.128	19.0231
	15.145	9.43214		14.874	20.2232		15.136	18.9681
	15.153	9.36117		14.881	20.1166		15.144	18.9124
	15.161	9.28734		14.889	20.0133		15.152	18.8504
	15.169	9.21602		14.897	19.909		15.16	18.7891
	15.176	9.1479		14.905	19.8107		15.168	18.7243
	15.184	9.07945		14.913	19.7111		15.176	18.6545
	15.192	9.01814		14.921	19.608		15.184	18.58
	15.2	8.95473		14.928	19.5029		15.192	18.502
	15.208	8.89443		14.936	19.3954		15.2	18.421
	15.216	8.83629		14.944	19.2937		15.208	18.335
	15.224	8.77857		14.952	19.1895		15.216	18.2462
	15.232	8.72147		14.96	19.0861		15.224	18.1529
	15.24	8.66174		14.967	18.9873		15.232	18.063
	15.248	8.60396		14.975	18.8905		15.24	17.9654
	15.256	8.54715		14.983	18.7961		15.248	17.8645
	15.264	8.49044		14.991	18.7015		15.256	17.7664
	15.272	8.43284		14.999	18.6072		15.264	17.6612
	15.28	8.37844		15.007	18.5155		15.272	17.5593
	15.288	8.32792		15.014	18.4283		15.28	17.4516
	15.296	8.28093		15.022	18.342		15.288	17.3397
	15.304	8.23073		15.03	18.2564		15.296	17.2285
	15.312	8.18323		15.038	18.1662		15.304	17.1111
	15.32	8.14184		15.046	18.0784		15.312	16.9938
	15.328	8.0986		15.054	17.9946		15.32	16.87
	15.336	8.054		15.061	17.9136		15.328	16.7447
	15.344	8.0093		15.069	17.8362		15.335	16.625
	15.352	7.9668		15.077	17.7639		15.343	16.5018
	15.36	7.92468		15.085	17.6917		15.351	16.3751
	15.368	7.8816		15.093	17.6204		15.359	16.2462
	15.376	7.8382		15.101	17.5511		15.367	16.1177
	15.384	7.79753		15.108	17.4812		15.375	15.9915
	15.392	7.75743		15.116	17.4178		15.383	15.8601
	15.4	7.71493		15.124	17.3543		15.391	15.729
	15.408	7.67848		15.132	17.2908		15.399	15.596
	15.416	7.64029		15.14	17.2325		15.407	15.4641
	15.423	7.60311		15.147	17.1697		15.415	15.3328
	15.431	7.56813		15.155	17.1116		15.423	15.1986
	15.439	7.53318		15.163	17.0528		15.431	15.0658
	15.447	7.49895		15.171	17.0009		15.439	14.9375
	15.455	7.4658		15.179	16.9514		15.447	14.8079
	15.463	7.43354		15.187	16.9008		15.455	14.6752
	15.471	7.39839		15.194	16.858		15.463	14.5404
	15.479	7.36729		15.202	16.8173		15.471	14.4099
	15.487	7.33514		15.21	16.7759		15.479	14.2791
	15.495	7.30686		15.218	16.7373		15.487	14.1507
	15.503	7.27381		15.226	16.7036		15.495	14.0278
	15.511	7.24323		15.234	16.6729		15.503	13.9052
	15.519	7.21558		15.241	16.6364		15.511	13.7889
	15.527	7.18665		15.249	16.605		15.519	13.6692
	15.535	7.15774		15.257	16.5767		15.527	13.5505
	15.543	7.1287		15.265	16.5488		15.535	13.4296
	15.551	7.10198		15.273	16.5245		15.543	13.2997
	15.559	7.07702		15.28	16.5008		15.55	13.1699
	15.567	7.05346		15.288	16.4803		15.558	13.0348
	15.575	7.03073		15.296	16.4581		15.566	12.9015
	15.583	7.00743		15.304	16.4398		15.574	12.7668
	15.591	6.98368		15.312	16.4217		15.582	12.6361
	15.599	6.96419		15.32	16.4041		15.59	12.514
	15.607	6.94297		15.327	16.3886		15.598	12.3953
	15.615	6.92079		15.335	16.3758		15.606	12.2802
	15.623	6.89985		15.343	16.368		15.614	12.1621
	15.631	6.88103		15.351	16.3547		15.622	12.045
	15.639	6.85971		15.359	16.3463		15.63	11.9295
	15.647	6.84293		15.367	16.3396		15.638	11.8121
	15.655	6.82501		15.374	16.3314		15.646	11.6981
	15.663	6.8118		15.382	16.3234		15.654	11.5895
	15.67	6.79642		15.39	16.3185		15.662	11.4756
	15.678	6.78067		15.398	16.3165		15.67	11.3645
	15.686	6.76704		15.406	16.3137		15.678	11.2529
	15.694	6.75372		15.414	16.3095		15.686	11.1424
	15.702	6.74016		15.421	16.3087		15.694	11.0341
	15.71	6.72761		15.429	16.3072		15.702	10.9237
	15.718	6.71758		15.437	16.305		15.71	10.8181
	15.726	6.70787		15.445	16.3049		15.718	10.7106
	15.734	6.70021		15.453	16.3025		15.726	10.6064
	15.742	6.69369		15.46	16.302		15.734	10.506
	15.75	6.68473		15.468	16.3034		15.742	10.4015
	15.758	6.67756		15.476	16.3039		15.75	10.2986
	15.766	6.66992		15.484	16.3061		15.758	10.1992
	15.774	6.66392		15.492	16.3068		15.765	10.1006
	15.782	6.66049		15.5	16.3098		15.773	10.0005
	15.79	6.65688		15.507	16.3125		15.781	9.89983
	15.798	6.65784		15.515	16.3134		15.789	9.80133
	15.806	6.65888		15.523	16.3175		15.797	9.70469
	15.814	6.6621		15.531	16.3193		15.805	9.60712
	15.822	6.66524		15.539	16.324		15.813	9.51394
	15.83	6.67003		15.547	16.3279		15.821	9.42353
	15.838	6.67267		15.554	16.3285		15.829	9.32849
	15.846	6.6779		15.562	16.3323		15.837	9.23498
	15.854	6.68547		15.57	16.3354		15.845	9.1439
	15.862	6.6941		15.578	16.3375		15.853	9.05362
	15.87	6.70609		15.586	16.3355		15.861	8.96085
	15.878	6.71506		15.594	16.3349		15.869	8.87086
	15.886	6.72914		15.601	16.3368		15.877	8.77833
	15.894	6.74486		15.609	16.3307		15.885	8.68819
	15.902	6.76111		15.617	16.3293		15.893	8.59718
	15.91	6.7758		15.625	16.3279		15.901	8.50644
[truncated: 175 more rows]

## Sheet: Supplementary Fig. 1c
Supplementary Fig. 1c
	OaVMAT2TM8/9-BRIL
	Volume (mL)	UV (mAU)
	0.005	1.65354
	0.013	1.64417
	0.021	1.64488
	0.029	1.64346
	0.037	1.64496
	0.045	1.64431
	0.053	1.64288
	0.061	1.64278
	0.069	1.64036
	0.077	1.63434
	0.085	1.63766
	0.093	1.65749
	0.101	1.67511
	0.109	1.69269
	0.117	1.71186
	0.125	1.73618
	0.133	1.75841
	0.141	1.76272
	0.149	1.77293
	0.157	1.80973
	0.164	1.85742
	0.172	1.91705
	0.18	1.98029
	0.188	2.0377
	0.196	2.08822
	0.204	2.10476
	0.212	2.10215
	0.22	2.07923
	0.228	2.03541
	0.236	1.99226
	0.244	1.94644
	0.252	1.90562
	0.26	1.86632
	0.268	1.82945
	0.276	1.79763
	0.284	1.76977
	0.292	1.74345
	0.3	1.71736
	0.308	1.69319
	0.316	1.67079
	0.324	1.64878
	0.332	1.62804
	0.34	1.61212
	0.348	1.59528
	0.356	1.57951
	0.364	1.56336
	0.372	1.54673
	0.38	1.53363
	0.388	1.51729
	0.396	1.50456
	0.404	1.49143
	0.412	1.47757
	0.419	1.46312
	0.427	1.44859
	0.435	1.44083
	0.443	1.42985
	0.451	1.42164
	0.459	1.41996
	0.467	1.41485
	0.475	1.41184
	0.483	1.40679
	0.491	1.40086
	0.499	1.39385
	0.507	1.3872
	0.515	1.38105
	0.523	1.37455
	0.531	1.36856
	0.539	1.36448
	0.547	1.36511
	0.555	1.35897
	0.563	1.35465
	0.571	1.35328
	0.579	1.35039
	0.587	1.3477
	0.595	1.34309
	0.603	1.34073
	0.611	1.3357
	0.619	1.33304
	0.627	1.3337
	0.635	1.33066
	0.643	1.32879
	0.651	1.32753
	0.659	1.33013
	0.667	1.33071
	0.674	1.3304
	0.682	1.3283
	0.69	1.32752
	0.698	1.32485
	0.706	1.32106
	0.714	1.32257
	0.722	1.31981
	0.73	1.31952
	0.738	1.3187
	0.746	1.31514
	0.754	1.31719
	0.762	1.3118
	0.77	1.31022
	0.778	1.31075
	0.786	1.30955
	0.794	1.30963
	0.802	1.30921
	0.81	1.31159
	0.818	1.31052
	0.826	1.31022
	0.834	1.31169
	0.842	1.31218
	0.85	1.31385
	0.858	1.31144
	0.866	1.30849
	0.874	1.30984
	0.882	1.31019
	0.89	1.31062
	0.898	1.31014
	0.906	1.31206
	0.914	1.31577
	0.922	1.31433
	0.929	1.31575
	0.937	1.31443
	0.945	1.31508
	0.953	1.31766
	0.961	1.31906
	0.969	1.31993
	0.977	1.31954
	0.985	1.32179
	0.993	1.32095
	1.001	1.32193
	1.009	1.32065
	1.017	1.32011
	1.025	1.32262
	1.033	1.3229
	1.041	1.32644
	1.049	1.32861
	1.057	1.33457
	1.065	1.3377
	1.073	1.33874
	1.081	1.33951
	1.089	1.34038
	1.097	1.34189
	1.105	1.34072
	1.113	1.34294
	1.121	1.34411
	1.129	1.34771
	1.137	1.35035
	1.145	1.35454
	1.153	1.357
	1.161	1.35819
	1.169	1.3578
	1.176	1.3602
	1.184	1.3633
	1.192	1.36279
	1.2	1.36093
	1.208	1.36298
	1.216	1.36602
	1.224	1.36981
	1.232	1.36876
	1.24	1.37101
	1.248	1.37462
	1.256	1.37799
	1.264	1.37816
	1.272	1.38138
	1.28	1.38542
	1.288	1.38967
	1.296	1.39111
	1.304	1.39388
	1.312	1.40114
	1.32	1.40119
	1.328	1.40188
	1.336	1.40463
	1.344	1.41043
	1.352	1.41315
	1.36	1.41246
	1.368	1.41501
	1.376	1.41819
	1.384	1.42154
	1.392	1.42215
	1.4	1.42262
	1.408	1.42623
	1.416	1.43147
	1.424	1.43364
	1.431	1.43586
	1.439	1.43938
	1.447	1.44384
	1.455	1.44709
	1.463	1.44854
	1.471	1.45059
	1.479	1.45351
	1.487	1.45474
	1.495	1.45605
	1.503	1.45927
	1.511	1.46071
	1.519	1.46422
	1.527	1.46542
	1.535	1.4692
	1.543	1.46859
	1.551	1.46948
	1.559	1.47106
	1.567	1.47543
	1.575	1.47767
	1.583	1.47867
	1.591	1.4816
	1.599	1.48366
	1.607	1.48498
	1.615	1.48528
	1.623	1.48429
	1.631	1.4837
	1.639	1.48658
	1.647	1.4889
	1.655	1.49076
	1.663	1.49267
	1.671	1.49424
	1.679	1.49662
	1.686	1.49818
	1.694	1.49996
	1.702	1.50445
	1.71	1.50652
	1.718	1.51405
	1.726	1.51599
	1.734	1.51638
	1.742	1.52021
	1.75	1.52053
	1.758	1.52437
	1.766	1.52556
	1.774	1.52657
	1.782	1.52841
	1.79	1.52973
	1.798	1.5297
	1.806	1.53002
	1.814	1.52914
	1.822	1.53171
	1.83	1.53402
	1.838	1.53371
	1.846	1.53604
	1.854	1.5367
	1.862	1.53523
	1.87	1.5355
	1.878	1.53559
	1.886	1.53625
	1.894	1.5365
	1.902	1.5346
	1.91	1.53679
	1.918	1.53868
	1.926	1.53809
	1.934	1.53989
	1.941	1.5398
	1.949	1.5411
	1.957	1.54082
	1.965	1.5391
	1.973	1.54139
	1.981	1.54146
	1.989	1.54038
	1.997	1.54189
	2.005	1.5416
	2.013	1.53943
	2.021	1.54215
	2.029	1.54124
	2.037	1.54286
	2.045	1.54048
	2.053	1.54139
	2.061	1.54104
	2.069	1.54081
	2.077	1.53909
	2.085	1.53835
	2.093	1.54166
	2.101	1.54212
	2.109	1.54281
	2.117	1.54327
	2.125	1.54304
	2.133	1.54588
	2.141	1.546
	2.149	1.54413
	2.157	1.54295
	2.165	1.54196
	2.173	1.542
	2.181	1.54223
	2.189	1.54226
	2.196	1.54267
	2.204	1.54146
	2.212	1.5434
	2.22	1.54399
	2.228	1.54186
	2.236	1.54248
	2.244	1.54093
	2.252	1.542
	2.26	1.54357
	2.268	1.54426
	2.276	1.54295
	2.284	1.54222
	2.292	1.54035
	2.3	1.54043
	2.308	1.53919
	2.316	1.54075
	2.324	1.5393
	2.332	1.54038
	2.34	1.54037
	2.348	1.5426
	2.356	1.54197
	2.364	1.54438
	2.372	1.5473
	2.38	1.54785
	2.388	1.5463
	2.396	1.54711
	2.404	1.54711
	2.412	1.54798
	2.42	1.54618
	2.428	1.54826
	2.436	1.55106
	2.444	1.55317
	2.451	1.55483
	2.459	1.55857
	2.467	1.55907
	2.475	1.56375
	2.483	1.56221
	2.491	1.56361
	2.499	1.56447
	2.507	1.56587
	2.515	1.56468
	2.523	1.56494
	2.531	1.56686
	2.539	1.56842
	2.547	1.5688
	2.555	1.56957
	2.563	1.57093
	2.571	1.57658
	2.579	1.57783
	2.587	1.57854
	2.595	1.58533
	2.603	1.59046
	2.611	1.59424
	2.619	1.59892
	2.627	1.60671
	2.635	1.61053
	2.643	1.61717
	2.651	1.62133
	2.659	1.62741
	2.667	1.63403
	2.675	1.63989
	2.683	1.64638
	2.691	1.65274
	2.699	1.65983
	2.706	1.66644
	2.714	1.6707
	2.722	1.67742
	2.73	1.68548
	2.738	1.69089
	2.746	1.69475
	2.754	1.70029
	2.762	1.70861
	2.77	1.71382
	2.778	1.71971
	2.786	1.72712
	2.794	1.73532
	2.802	1.74606
	2.81	1.7566
	2.818	1.76646
	2.826	1.77899
	2.834	1.79258
	2.842	1.80666
	2.85	1.81872
	2.858	1.83201
	2.866	1.84294
	2.874	1.85774
	2.882	1.87012
	2.89	1.88055
	2.898	1.89395
	2.906	1.90293
	2.914	1.9177
	2.922	1.93154
	2.93	1.94244
	2.938	1.95657
	2.946	1.97333
	2.954	1.99373
	2.961	2.01074
	2.969	2.02855
	2.977	2.04877
	2.985	2.07026
	2.993	2.08814
	3.001	2.10755
	3.009	2.12751
	3.017	2.14673
	3.025	2.16881
	3.033	2.18938
	3.041	2.21162
	3.049	2.23463
	3.057	2.25688
	3.065	2.28342
	3.073	2.30898
	3.081	2.33427
	3.089	2.36104
	3.097	2.3855
	3.105	2.40916
	3.113	2.43359
	3.121	2.45752
	3.129	2.48652
	3.137	2.51414
	3.145	2.54193
	3.153	2.56709
	3.161	2.59683
	3.169	2.6243
	3.177	2.64805
	3.185	2.67197
	3.193	2.69778
	3.201	2.72443
	3.208	2.75232
	3.216	2.77902
	3.224	2.80653
	3.232	2.83766
	3.24	2.86585
	3.248	2.8963
	3.256	2.92585
	3.264	2.95494
	3.272	2.98331
	3.28	3.01018
	3.288	3.03737
	3.296	3.06863
	3.304	3.09854
	3.312	3.12626
	3.32	3.15397
	3.328	3.18179
	3.336	3.21078
	3.344	3.23553
	3.352	3.26015
	3.36	3.2874
	3.368	3.31724
	3.376	3.34441
	3.384	3.36885
	3.392	3.39377
	3.4	3.4206
	3.408	3.44962
	3.416	3.47528
	3.424	3.5005
	3.432	3.52632
	3.44	3.55165
	3.448	3.58055
	3.456	3.60799
	3.463	3.63019
	3.471	3.65408
	3.479	3.67873
	3.487	3.7078
	3.495	3.73679
	3.503	3.76354
	3.511	3.79276
	3.519	3.82193
	3.527	3.85412
	3.535	3.88005
	3.543	3.90514
	3.551	3.92988
	3.559	3.95554
	3.567	3.98012
	3.575	4.00526
	3.583	4.03286
	3.591	4.05843
	3.599	4.08759
	3.607	4.11606
	3.615	4.144
	3.623	4.17244
	3.631	4.20135
	3.639	4.22946
	3.647	4.25656
	3.655	4.28262
	3.663	4.31351
	3.671	4.343
	3.679	4.37234
	3.687	4.4008
	3.695	4.42971
	3.703	4.45856
	3.711	4.49061
	3.718	4.52031
	3.726	4.55311
	3.734	4.58278
	3.742	4.61247
	3.75	4.64364
	3.758	4.6724
	3.766	4.70113
	3.774	4.72992
	3.782	4.75879
	3.79	4.78519
	3.798	4.81411
	3.806	4.84135
	3.814	4.86993
	3.822	4.89672
	3.83	4.92309
	3.838	4.95178
	3.846	4.98158
	3.854	5.00789
	3.862	5.0338
	3.87	5.05727
	3.878	5.08348
	3.886	5.10511
	3.894	5.12825
	3.902	5.15119
	3.91	5.17308
	3.918	5.19341
	3.926	5.21371
	3.934	5.23198
	3.942	5.24873
	3.95	5.26392
	3.958	5.27884
	3.966	5.29213
	3.973	5.30548
	3.981	5.31886
	3.989	5.32921
	3.997	5.34171
	4.005	5.35251
	4.013	5.36358
	4.021	5.37019
	4.029	5.37387
	4.037	5.37768
	4.045	5.38166
	4.053	5.38288
	4.061	5.38132
	4.069	5.38272
	4.077	5.3836
	4.085	5.37994
	4.093	5.37846
	4.101	5.3752
	4.109	5.36885
	4.117	5.36071
	4.125	5.3523
	4.133	5.34334
	4.141	5.33278
	4.149	5.31752
	4.157	5.30342
	4.165	5.28873
	4.173	5.27186
	4.181	5.25526
	4.189	5.23668
	4.197	5.22026
	4.205	5.19649
	4.213	5.17588
	4.221	5.15348
	4.228	5.13092
	4.236	5.10954
	4.244	5.08514
	4.252	5.06107
	4.26	5.0365
	4.268	5.01052
	4.276	4.98411
	4.284	4.9541
	4.292	4.9255
	4.3	4.8967
	4.308	4.86749
	4.316	4.83582
	4.324	4.80319
	4.332	4.77313
	4.34	4.74359
	4.348	4.71163
	4.356	4.68131
	4.364	4.64605
	4.372	4.61278
	4.38	4.57598
	4.388	4.54077
	4.396	4.50787
	4.404	4.47201
	4.412	4.43749
	4.42	4.40484
	4.428	4.37041
	4.436	4.33777
	4.444	4.30348
	4.452	4.26724
	4.46	4.23192
	4.468	4.19613
	4.476	4.16027
	4.483	4.12405
	4.491	4.08749
	4.499	4.05282
	4.507	4.01701
	4.515	3.9808
	4.523	3.94482
	4.531	3.90702
	4.539	3.87219
	4.547	3.83857
	4.555	3.80234
	4.563	3.76933
	4.571	3.7382
	4.579	3.71017
	4.587	3.67708
	4.595	3.64798
	4.603	3.61694
	4.611	3.58679
	4.619	3.55612
	4.627	3.52435
	4.635	3.49456
	4.643	3.4631
	4.651	3.43374
	4.659	3.40477
	4.667	3.37833
	4.675	3.34953
	4.683	3.32117
	4.691	3.29191
	4.699	3.2681
	4.707	3.24301
	4.715	3.21741
	4.723	3.19352
	4.731	3.17074
	4.738	3.14845
	4.746	3.1239
	4.754	3.10136
	4.762	3.08025
	4.77	3.05527
	4.778	3.03361
	4.786	3.01287
	4.794	2.99321
	4.802	2.97564
	4.81	2.95534
	4.818	2.93847
	4.826	2.91865
	4.834	2.90046
	4.842	2.88203
	4.85	2.86398
	4.858	2.84505
	4.866	2.83551
	4.874	2.8219
	4.882	2.8101
	4.89	2.79895
	4.898	2.78778
	4.906	2.77981
	4.914	2.76733
	4.922	2.75684
	4.93	2.74695
	4.938	2.73911
	4.946	2.72751
	4.954	2.72337
	4.962	2.71725
	4.97	2.71057
	4.978	2.70754
	4.986	2.70506
	4.993	2.70397
	5.001	2.70132
	5.009	2.6957
	5.017	2.69563
	5.025	2.69662
	5.033	2.69724
	5.041	2.6997
	5.049	2.70381
	5.057	2.70776
	5.065	2.71477
	5.073	2.7212
	5.081	2.72773
	5.089	2.73322
	5.097	2.7407
	5.105	2.75233
	5.113	2.76086
	5.121	2.7728
	5.129	2.78187
	5.137	2.7964
	5.145	2.80816
	5.153	2.82177
	5.161	2.83417
	5.169	2.84869
	5.177	2.86957
	5.185	2.88899
	5.193	2.90768
	5.201	2.92676
	5.209	2.94413
	5.217	2.96686
	5.225	2.98365
	5.233	3.0012
	5.241	3.02066
	5.248	3.04192
	5.256	3.06249
	5.264	3.08361
	5.272	3.10451
	5.28	3.12847
	5.288	3.15503
	5.296	3.18004
	5.304	3.20636
	5.312	3.23087
	5.32	3.25656
	5.328	3.28042
	5.336	3.30283
	5.344	3.32572
	5.352	3.3472
	5.36	3.37035
	5.368	3.39708
	5.376	3.42405
	5.384	3.45072
	5.392	3.47688
	5.4	3.49741
	5.408	3.51959
	5.416	3.5396
	5.424	3.55822
	5.432	3.58094
	5.44	3.59984
	5.448	3.62373
	5.456	3.64382
	5.464	3.66498
	5.472	3.68586
	5.48	3.7035
	5.488	3.7188
	5.495	3.73791
	5.503	3.75899
	5.511	3.77368
	5.519	3.78715
	5.527	3.80166
	5.535	3.81259
	5.543	3.82173
	5.551	3.83
	5.559	3.83853
	5.567	3.85261
	5.575	3.86181
	5.583	3.87073
	5.591	3.87606
	5.599	3.8811
	5.607	3.88812
	5.615	3.89025
	5.623	3.8919
	5.631	3.89359
	5.639	3.89566
	5.647	3.89536
	5.655	3.89521
	5.663	3.89351
	5.671	3.89075
	5.679	3.88716
	5.687	3.8824
	5.695	3.87689
	5.703	3.86697
	5.711	3.86053
	5.719	3.84974
	5.727	3.83956
	5.735	3.82796
	5.743	3.81575
	5.75	3.80554
	5.758	3.79058
	5.766	3.77344
	5.774	3.75645
	5.782	3.74174
	5.79	3.72401
	5.798	3.70142
	5.806	3.67911
	5.814	3.65978
	5.822	3.63855
	5.83	3.61419
	5.838	3.58883
	5.846	3.56835
	5.854	3.54693
	5.862	3.52387
	5.87	3.50129
	5.878	3.47693
	5.886	3.45212
	5.894	3.42548
	5.902	3.39902
	5.91	3.37036
	5.918	3.33821
	5.926	3.30986
	5.934	3.27956
	5.942	3.24986
	5.95	3.21925
	5.958	3.18749
	5.966	3.15671
	5.974	3.1236
	5.982	3.0929
	5.99	3.06043
	5.998	2.9705
	6.005	2.94196
	6.013	2.91806
	6.021	2.89182
	6.029	2.86611
	6.037	2.84212
	6.045	2.81858
	6.053	2.7922
	6.061	2.76118
	6.069	2.72955
	6.077	2.70026
	6.085	2.67324
	6.093	2.64222
	6.101	2.60926
	6.109	2.57554
	6.117	2.54356
	6.125	2.51238
	6.133	2.47909
	6.141	2.4457
	6.149	2.41192
	6.157	2.37765
	6.165	2.34655
	6.173	2.30872
	6.181	2.27374
	6.189	2.23641
	6.197	2.19965
	6.205	2.16131
	6.213	2.1261
	6.221	2.09022
	6.229	2.05482
	6.237	2.02581
	6.245	1.9908
	6.253	1.95953
	6.26	1.92706
	6.268	1.89358
	6.276	1.85834
	6.284	1.82063
	6.292	1.78566
	6.3	1.75163
	6.308	1.71502
	6.316	1.67791
	6.324	1.64311
	6.332	1.61256
	6.34	1.57967
	6.348	1.54753
	6.356	1.51431
	6.364	1.48355
	6.372	1.45389
	6.38	1.42232
	6.388	1.39124
	6.396	1.35722
	6.404	1.32832
	6.412	1.29757
	6.42	1.27127
	6.428	1.24282
	6.436	1.21571
	6.444	1.19068
	6.452	1.16258
	6.46	1.13865
	6.468	1.11083
	6.476	1.08407
	6.484	1.05947
	6.492	1.03448
	6.5	1.00896
	6.508	0.978635
	6.515	0.955274
	6.523	0.93169
	6.531	0.907563
	6.539	0.879619
	6.547	0.859214
	6.555	0.843992
	6.563	0.826422
	6.571	0.807874
	6.579	0.789978
	6.587	0.77269
	6.595	0.751651
	6.603	0.731289
	6.611	0.711691
	6.619	0.693131
	6.627	0.674484
	6.635	0.659025
	6.643	0.647177
	6.651	0.633073
	6.659	0.618402
	6.667	0.604264
	6.675	0.5919
	6.683	0.584359
	6.691	0.57361
	6.699	0.561707
	6.707	0.55288
	6.715	0.543646
	6.723	0.534592
	6.731	0.520427
	6.739	0.510494
	6.747	0.50161
	6.755	0.494553
	6.763	0.487626
	6.77	0.483422
	6.778	0.481906
	6.786	0.477438
	6.794	0.474529
	6.802	0.472279
	6.81	0.466541
	6.818	0.46161
	6.826	0.455239
	6.834	0.454652
	6.842	0.449273
	6.85	0.446578
	6.858	0.442467
	6.866	0.442636
	6.874	0.443248
	6.882	0.440231
	6.89	0.442594
	6.898	0.441973
	6.906	0.442352
	6.914	0.445762
	6.922	0.446013
	6.93	0.446119
	6.938	0.445882
	6.946	0.450742
	6.954	0.452788
	6.962	0.454122
	6.97	0.454939
	6.978	0.458606
	6.986	0.463161
	6.994	0.465298
	7.002	0.472503
	7.01	0.476138
	7.018	0.479881
	7.025	0.487915
	7.033	0.492063
	7.041	0.498369
	7.049	0.499725
	7.057	0.506188
	7.065	0.508595
	7.073	0.514347
	7.081	0.517592
	7.089	0.522146
	7.097	0.527345
	7.105	0.531943
	7.113	0.541139
	7.121	0.546553
	7.129	0.550865
	7.137	0.553017
	7.145	0.559585
	7.153	0.563217
	7.161	0.567293
	7.169	0.571573
	7.177	0.592497
	7.185	0.599571
	7.193	0.605397
	7.201	0.612959
	7.209	0.613359
	7.217	0.617132
	7.225	0.619657
	7.233	0.62096
	7.241	0.625251
	7.249	0.625618
	7.257	0.635379
	7.265	0.642741
	7.273	0.650154
	7.28	0.657011
	7.288	0.6631
	7.296	0.669076
	7.304	0.67483
	7.312	0.678624
	7.32	0.682024
	7.328	0.685634
	7.336	0.690674
	7.344	0.698319
	7.352	0.705417
	7.36	0.714516
	7.368	0.723016
	7.376	0.730906
	7.384	0.74253
	7.392	0.751511
	7.4	0.762999
	7.408	0.776746
	7.416	0.788058
	7.424	0.800783
	7.432	0.815809
	7.44	0.831749
	7.448	0.84638
	7.456	0.866823
	7.464	0.887209
	7.472	0.910895
	7.48	0.936283
	7.488	0.963719
	7.496	0.997172
	7.504	1.02889
	7.512	1.06218
	7.52	1.101
	7.527	1.1424
	7.535	1.18489
	7.543	1.22908
	7.551	1.28027
	7.559	1.33342
	7.567	1.39061
	7.575	1.45303
	7.583	1.51862
	7.591	1.58921
	7.599	1.66255
	7.607	1.74536
	7.615	1.83348
	7.623	1.92724
	7.631	2.02773
	7.639	2.13348
	7.647	2.2425
	7.655	2.35964
	7.663	2.48766
	7.671	2.62586
	7.679	2.76846
	7.687	2.92577
	7.695	3.09118
	7.703	3.26228
	7.711	3.45135
	7.719	3.64917
	7.727	3.85889
	7.735	4.08135
	7.743	4.31532
	7.751	4.56314
	7.759	4.81274
	7.767	5.08641
	7.775	5.37596
	7.782	5.6823
	7.79	6.00631
	7.798	6.34622
	7.806	6.69525
	7.814	7.06564
	7.822	7.45461
	7.83	7.86367
	7.838	8.28605
	7.846	8.72853
	7.854	9.19283
	7.862	9.66319
	7.87	10.1691
	7.878	10.6969
	7.886	11.2489
	7.894	11.8276
	7.902	12.4331
	7.91	13.0622
	7.918	13.7038
	7.926	14.3954
	7.934	15.1181
	7.942	15.8766
	7.95	16.6723
	7.958	17.5079
	7.966	18.3715
	7.974	19.2786
	7.982	20.249
	7.99	21.2761
	7.998	22.3601
	8.006	23.5044
	8.014	24.7181
	8.022	25.9632
	8.03	27.3207
	8.037	28.762
	8.045	30.2876
	8.053	31.8973
	8.061	33.6097
	8.069	35.4272
	8.077	37.2964
	8.085	39.3344
	8.093	41.5001
	8.101	43.7966
	8.109	46.2316
	8.117	48.8106
	8.125	51.5208
	8.133	54.3365
	8.141	57.3688
	8.149	60.5666
	8.157	63.9418
	8.165	67.4844
	8.173	71.2103
	8.181	75.0096
	8.189	79.1069
	8.197	83.4124
	8.205	87.9211
	8.213	92.6389
	8.221	97.5632
	8.229	102.688
	8.237	107.865
	8.245	113.393
	8.253	119.114
	8.261	125.033
	8.269	131.126
	8.277	137.423
	8.285	143.88
	8.292	150.318
	8.3	157.081
	8.308	163.991
	8.316	171.007
	8.324	178.112
	8.332	185.279
	8.34	192.295
	8.348	199.51
	8.356	206.732
	8.364	213.922
	8.372	221.049
	8.38	228.118
	8.388	235.079
	8.396	241.705
	8.404	248.377
	8.412	254.879
	8.42	261.206
	8.428	267.33
	8.436	273.237
	8.444	278.902
	8.452	284.183
	8.46	289.361
	8.468	294.274
	8.476	298.936
	8.484	303.347
	8.492	307.493
	8.5	311.277
	8.508	314.846
	8.516	318.169
	8.524	321.226
	8.532	324.014
	8.54	326.531
	8.547	328.799
	8.555	330.784
	8.563	332.618
	8.571	334.226
	8.579	335.645
	8.587	336.899
	8.595	337.993
	8.603	338.926
	8.611	339.693
	8.619	340.363
	8.627	340.925
	8.635	341.406
	8.643	341.791
	8.651	342.105
	8.659	342.368
	8.667	342.58
	8.675	342.733
	8.683	342.846
	8.691	342.95
	8.699	343.029
	8.707	343.077
	8.715	343.09
	8.723	343.09
	8.731	343.058
	8.739	343.005
	8.747	342.928
	8.755	342.829
	8.763	342.714
	8.771	342.593
	8.779	342.444
	8.787	342.27
	8.795	342.091
	8.802	341.896
	8.81	341.678
	8.818	341.432
	8.826	341.178
	8.834	340.896
	8.842	340.606
	8.85	340.297
	8.858	339.967
	8.866	339.625
	8.874	339.29
	8.882	338.94
	8.89	338.553
	8.898	338.177
	8.906	337.81
	8.914	337.439
	8.922	337.058
	8.93	336.667
	8.938	336.268
	8.946	335.865
	8.954	335.48
	8.962	335.092
	8.97	334.709
	8.978	334.341
	8.986	334.003
	8.994	333.656
	9.002	333.321
	9.01	333.032
	9.018	332.776
	9.026	332.542
	9.034	332.333
	9.042	332.142
	9.05	331.968
	9.057	331.835
	9.065	331.721
	9.073	331.621
	9.081	331.551
	9.089	331.514
	9.097	331.501
	9.105	331.501
	9.113	331.538
	9.121	331.621
	9.129	331.731
	9.137	331.86
	9.145	332.008
	9.153	332.165
	9.161	332.331
	9.169	332.518
	9.177	332.71
	9.185	332.914
	9.193	333.139
	9.201	333.377
	9.209	333.614
	9.217	333.873
	9.225	334.151
	9.233	334.45
	9.241	334.74
	9.249	335.02
	9.257	335.313
	9.265	335.592
	9.273	335.887
	9.281	336.169
	9.289	336.449
	9.297	336.731
	9.305	337.004
	9.312	337.28
	9.32	337.531
	9.328	337.797
	9.336	338.059
	9.344	338.312
	9.352	338.546
	9.36	338.764
	9.368	338.978
	9.376	339.18
	9.384	339.37
	9.392	339.544
	9.4	339.711
	9.408	339.868
	9.416	340.017
	9.424	340.139
	9.432	340.268
	9.44	340.404
	9.448	340.531
	9.456	340.646
	9.464	340.75
	9.472	340.844
	9.48	340.907
	9.488	340.966
	9.496	341.004
	9.504	341.026
	9.512	341.042
	9.52	341.047
	9.528	341.038
	9.536	341.012
	9.544	341
	9.552	340.984
	9.559	340.956
	9.567	340.919
	9.575	340.872
	9.583	340.798
	9.591	340.714
	9.599	340.611
	9.607	340.487
	9.615	340.35
	9.623	340.211
	9.631	340.061
	9.639	339.891
	9.647	339.734
	9.655	339.579
	9.663	339.412
	9.671	339.23
	9.679	339.036
	9.687	338.821
	9.695	338.594
	9.703	338.356
	9.711	338.1
	9.719	337.831
	9.727	337.559
	9.735	337.279
	9.743	336.965
	9.751	336.645
	9.759	336.337
	9.767	336.018
	9.775	335.685
	9.783	335.351
	9.791	334.993
	9.799	334.617
	9.807	334.237
	9.814	333.838
	9.822	333.425
	9.83	333.005
	9.838	332.577
	9.846	332.122
	9.854	331.646
	9.862	331.187
	9.87	330.728
	9.878	330.258
	9.886	329.792
	9.894	329.313
	9.902	328.812
	9.91	328.305
	9.918	327.781
	9.926	327.238
	9.934	326.68
	9.942	326.132
	9.95	325.569
	9.958	324.98
	9.966	324.408
	9.974	323.846
	9.982	323.286
	9.99	322.723
	9.998	322.16
	10.006	321.559
	10.014	320.937
	10.022	320.312
	10.03	319.673
	10.038	319.022
	10.046	318.373
	10.054	317.734
	10.062	317.066
	10.069	316.392
	10.077	315.73
	10.085	315.068
	10.093	314.401
	10.101	313.741
	10.109	313.054
	10.117	312.35
	10.125	311.64
	10.133	310.913
	10.141	310.177
	10.149	309.439
	10.157	308.721
	10.165	307.969
	10.173	307.202
	10.181	306.451
	10.189	305.697
	10.197	304.943
	10.205	304.178
	10.213	303.431
	10.221	302.647
	10.229	301.862
	10.237	301.071
	10.245	300.264
	10.253	299.457
	10.261	298.664
	10.269	297.852
	10.277	297.009
	10.285	296.175
	10.293	295.362
	10.301	294.535
	10.309	293.703
	10.317	292.893
	10.324	292.05
	10.332	291.188
	10.34	290.327
	10.348	289.458
	10.356	288.584
	10.364	287.71
	10.372	286.862
	10.38	285.989
	10.388	285.11
	10.396	284.246
	10.404	283.39
	10.412	282.528
	10.42	281.683
	10.428	280.824
	10.436	279.949
	10.444	279.073
	10.452	278.193
	10.46	277.308
	10.468	276.425
	10.476	275.568
	10.484	274.688
	10.492	273.784
	10.5	272.895
	10.508	272.022
	10.516	271.155
	10.524	270.281
	10.532	269.432
	10.54	268.564
	10.548	267.701
	10.556	266.843
	10.564	265.976
	10.572	265.116
	10.579	264.284
	10.587	263.456
	10.595	262.604
	10.603	261.769
	10.611	260.966
	10.619	260.173
	10.627	259.38
	10.635	258.626
	10.643	257.867
	10.651	257.101
	10.659	256.349
	10.667	255.608
	10.675	254.883
	10.683	254.177
	10.691	253.508
	10.699	252.836
	10.707	252.176
	10.715	251.552
	10.723	250.96
	10.731	250.384
	10.739	249.831
	10.747	249.305
	10.755	248.786
	10.763	248.288
	10.771	247.812
	10.779	247.364
	10.787	246.944
	10.795	246.57
	10.803	246.214
	10.811	245.882
	10.819	245.592
	10.827	245.35
	10.834	245.15
	10.842	244.99
	10.85	244.873
	10.858	244.795
	10.866	244.748
	10.874	244.747
	10.882	244.778
	10.89	244.858
	10.898	244.99
	10.906	245.169
	10.914	245.398
	10.922	245.682
	10.93	246.035
	10.938	246.44
	10.946	246.905
	10.954	247.406
	10.962	247.979
	10.97	248.601
	10.978	249.292
	10.986	250.04
	10.994	250.847
	11.002	251.72
	11.01	252.624
	11.018	253.62
	11.026	254.672
	11.034	255.794
	11.042	256.98
	11.05	258.237
	11.058	259.563
	11.066	260.914
	11.074	262.366
	11.082	263.89
	11.089	265.479
	11.097	267.138
	11.105	268.861
	11.113	270.607
	11.121	272.444
	11.129	274.34
	11.137	276.296
	11.145	278.314
	11.153	280.385
	11.161	282.513
	11.169	284.628
	11.177	286.859
	11.185	289.135
	11.193	291.469
	11.201	293.84
	11.209	296.249
	11.217	298.692
	11.225	301.093
	11.233	303.585
	11.241	306.09
	11.249	308.608
	11.257	311.143
	11.265	313.688
	11.273	316.206
	11.281	318.717
	11.289	321.263
	11.297	323.813
	11.305	326.353
	11.313	328.872
	11.321	331.363
	11.329	333.749
	11.337	336.178
	11.344	338.56
	11.352	340.9
	11.36	343.204
	11.368	345.478
	11.376	347.709
	11.384	349.828
	11.392	351.96
	11.4	354.03
	11.408	356.04
	11.416	357.977
	11.424	359.834
	11.432	361.608
	11.44	363.281
	11.448	364.927
	11.456	366.505
	11.464	368.027
	11.472	369.491
	11.48	370.882
	11.488	372.152
	11.496	373.382
	11.504	374.528
	11.512	375.611
	11.52	376.616
	11.528	377.543
	11.536	378.406
	11.544	379.18
	11.552	379.913
	11.56	380.565
	11.568	381.168
	11.576	381.729
	11.584	382.23
	11.591	382.668
	11.599	383.033
	11.607	383.337
	11.615	383.582
	11.623	383.766
	11.631	383.879
	11.639	383.946
	11.647	383.97
	11.655	383.954
	11.663	383.882
	11.671	383.777
	11.679	383.661
	11.687	383.495
	11.695	383.273
	11.703	383.012
	11.711	382.692
	11.719	382.305
	11.727	381.877
	11.735	381.388
	11.743	380.857
	11.751	380.286
	11.759	379.699
	11.767	379.036
	11.775	378.33
	11.783	377.617
	11.791	376.859
	11.799	376.042
	11.807	375.183
	11.815	374.267
	11.823	373.239
	11.831	372.144
	11.839	370.971
	11.846	369.719
	11.854	368.398
	11.862	367.058
	11.87	365.618
	11.878	364.087
	11.886	362.525
	11.894	360.92
	11.902	359.245
	11.91	357.474
	11.918	355.687
	11.926	353.769
	11.934	351.758
	11.942	349.688
	11.95	347.52
	11.958	345.298
	11.966	343.064
	11.974	340.808
	11.982	338.422
	11.99	335.979
	11.998	333.536
	12.006	331.044
	12.014	328.485
	12.022	325.936
	12.03	323.296
	12.038	320.592
	12.046	317.847
	12.054	315.057
	12.062	312.24
	12.07	309.409
	12.078	306.646
	12.086	303.778
	12.094	300.91
	12.101	298.083
	12.109	295.276
	12.117	292.465
	12.125	289.664
	12.133	286.938
	12.141	284.115
	12.149	281.276
	12.157	278.432
	12.165	275.595
	12.173	272.766
	12.181	270.03
	12.189	267.248
	12.197	264.461
	12.205	261.722
	12.213	258.997
	12.221	256.296
	12.229	253.599
	12.237	250.979
	12.245	248.271
	12.253	245.546
	12.261	242.84
	12.269	240.136
	12.277	237.446
	12.285	234.782
	12.293	232.226
	12.301	229.584
	12.309	226.962
	12.317	224.371
	12.325	221.797
	12.333	219.226
	12.341	216.718
	12.349	214.165
	12.356	211.582
	12.364	209.005
	12.372	206.413
	12.38	203.843
	12.388	201.306
	12.396	198.862
	12.404	196.356
	12.412	193.86
	12.42	191.403
	12.428	188.956
	12.436	186.528
	12.444	184.118
	12.452	181.801
	12.46	179.423
	12.468	177.059
	12.476	174.714
	12.484	172.386
	12.492	170.076
	12.5	167.838
	12.508	165.609
	12.516	163.357
	12.524	161.146
	12.532	158.977
	12.54	156.824
	12.548	154.695
	12.556	152.657
	12.564	150.582
	12.572	148.509
	12.58	146.463
	12.588	144.434
	12.596	142.423
	12.604	140.433
	12.611	138.527
	12.619	136.578
	12.627	134.652
	12.635	132.757
	12.643	130.882
	12.651	129.031
	12.659	127.223
	12.667	125.468
	12.675	123.677
	12.683	121.906
	12.691	120.149
	12.699	118.409
	12.707	116.687
	12.715	115.034
	12.723	113.351
	12.731	111.675
	12.739	110.029
	12.747	108.41
	12.755	106.808
	12.763	105.224
	12.771	103.707
	12.779	102.162
	12.787	100.628
	12.795	99.1123
	12.803	97.611
	12.811	96.1264
	12.819	94.6679
	12.827	93.2629
	12.835	91.8348
	12.843	90.4297
	12.851	89.0513
	12.859	87.693
	12.866	86.3613
	12.874	85.0904
	12.882	83.8049
	12.89	82.5371
	12.898	81.2916
	12.906	80.0651
	12.914	78.8636
	12.922	77.6824
	12.93	76.5593
	12.938	75.4217
	12.946	74.3032
	12.954	73.2152
	12.962	72.1453
	12.97	71.0983
	12.978	70.0783
	12.986	69.1147
	12.994	68.1405
	13.002	67.1819
	13.01	66.2476
	13.018	65.3326
	13.026	64.4359
	13.034	63.584
	13.042	62.7323
	13.05	61.8943
	13.058	61.0784
	13.066	60.287
	13.074	59.5134
	13.082	58.7552
	13.09	58.035
	13.098	57.3084
	13.106	56.5969
	13.114	55.8937
	13.121	55.198
	13.129	54.5168
	13.137	53.8534
	13.145	53.2228
	13.153	52.5832
	13.161	51.9566
	13.169	51.347
	13.177	50.7533
	13.185	50.1679
	13.193	49.6046
	13.201	49.0557
	13.209	48.5082
	13.217	47.9745
	13.225	47.4522
	13.233	46.9435
	13.241	46.4467
	13.249	45.9731
	13.257	45.4988
	13.265	45.0337
	13.273	44.5793
	13.281	44.1386
	13.289	43.7093
	13.297	43.2912
	13.305	42.8952
	13.313	42.4985
	13.321	42.1076
	13.329	41.7253
	13.337	41.3499
	13.345	40.9766
	13.353	40.6185
	13.361	40.2715
	13.369	39.9197
	13.376	39.5761
	13.384	39.2414
	13.392	38.9181
	13.4	38.5979
	13.408	38.2947
	13.416	37.987
	13.424	37.6833
	13.432	37.3832
	13.44	37.0862
	13.448	36.7938
	13.456	36.5057
	13.464	36.2298
	13.472	35.9515
	13.48	35.6711
	13.488	35.3997
	13.496	35.1383
	13.504	34.8753
	13.512	34.6197
	13.52	34.3716
	13.528	34.1257
	13.536	33.8809
	13.544	33.6397
	13.552	33.3997
	13.56	33.1659
	13.568	32.9438
	13.576	32.7159
	13.584	32.4911
	13.592	32.2713
	13.6	32.059
	13.608	31.8537
	13.616	31.654
	13.623	31.4724
	13.631	31.2948
	13.639	31.1153
	13.647	30.938
	13.655	30.7585
	13.663	30.5858
	13.671	30.4132
	13.679	30.2472
	13.687	30.0804
	13.695	29.9239
	13.703	29.7783
	13.711	29.639
	13.719	29.5048
	13.727	29.3793
	13.735	29.2553
	13.743	29.1359
	13.751	29.0177
	13.759	28.9023
	13.767	28.7956
	13.775	28.6886
	13.783	28.5893
	13.791	28.4935
	13.799	28.3983
	13.807	28.3102
	13.815	28.2283
	13.823	28.1467
	13.831	28.0734
	13.839	28.0029
	13.847	27.9371
	13.855	27.8738
	13.863	27.8149
	13.871	27.7569
	13.878	27.7049
	13.886	27.6606
	13.894	27.6225
	13.902	27.5827
	13.91	27.5492
	13.918	27.5206
	13.926	27.4969
	13.934	27.4811
	13.942	27.4672
	13.95	27.4612
	13.958	27.46
	13.966	27.4649
	13.974	27.4752
	13.982	27.4872
	13.99	27.5037
	13.998	27.5259
	14.006	27.5549
	14.014	27.5884
	14.022	27.6246
	14.03	27.6707
	14.038	27.7204
	14.046	27.7745
	14.054	27.835
	14.062	27.9019
	14.07	27.9741
	14.078	28.0569
	14.086	28.1433
	14.094	28.2377
	14.102	28.3343
	14.11	28.4401
	14.118	28.5543
	14.126	28.6726
	14.133	28.7959
	14.141	28.929
	14.149	29.0662
	14.157	29.2047
	14.165	29.3554
	14.173	29.5132
	14.181	29.6808
	14.189	29.8537
	14.197	30.0343
	14.205	30.2227
	14.213	30.4156
	14.221	30.6163
	14.229	30.8252
	14.237	31.0413
	14.245	31.264
	14.253	31.4989
	14.261	31.7287
	14.269	31.9723
	14.277	32.2275
	14.285	32.4872
	14.293	32.7555
	14.301	33.0322
	14.309	33.3123
	14.317	33.5899
	14.325	33.8827
	14.333	34.1827
	14.341	34.4884
	14.349	34.7987
	14.357	35.1182
	14.365	35.4424
	14.373	35.7592
	14.381	36.0888
	14.388	36.4205
	14.396	36.7577
	14.404	37.0952
	14.412	37.4331
	14.42	37.7703
	14.428	38.1114
	14.436	38.4564
	14.444	38.8003
	14.452	39.1442
	14.46	39.4898
	14.468	39.8341
	14.476	40.1624
	14.484	40.5001
	14.492	40.835
	14.5	41.1634
	14.508	41.4883
	14.516	41.8083
	14.524	42.1226
	14.532	42.4197
	14.54	42.718
	14.548	43.0087
	14.556	43.2951
	14.564	43.5722
	14.572	43.8386
	14.58	44.0925
	14.588	44.336
	14.596	44.57
	14.604	44.7922
	14.612	45.0069
	14.62	45.2115
	14.628	45.4015
	14.636	45.5774
	14.643	45.7514
	14.651	45.9118
	14.659	46.061
	14.667	46.2007
	14.675	46.3298
	14.683	46.4505
	14.691	46.5534
	14.699	46.6482
	14.707	46.733
	14.715	46.8095
	14.723	46.8738
	14.731	46.9276
	14.739	46.9735
	14.747	47.0106
	14.755	47.0374
	14.763	47.0558
	14.771	47.0693
	14.779	47.0737
	14.787	47.0694
	14.795	47.0573
	14.803	47.0366
	14.811	47.0053
	14.819	46.9659
	14.827	46.919
	14.835	46.8608
	14.843	46.7986
	14.851	46.7311
	14.859	46.6533
	14.867	46.5659
	14.875	46.4723
	14.883	46.3784
	14.891	46.2743
	14.898	46.1635
	14.906	46.0469
	14.914	45.9249
	14.922	45.794
	14.93	45.6505
	14.938	45.5009
	14.946	45.3415
	14.954	45.1819
	14.962	45.0112
	14.97	44.8272
	14.978	44.6434
	14.986	44.4552
	14.994	44.2636
	15.002	44.0641
	15.01	43.8587
	15.018	43.6433
	15.026	43.4155
	15.034	43.182
	15.042	42.9394
	15.05	42.6891
	15.058	42.4308
	15.066	42.1764
	15.074	41.9059
	15.082	41.628
	15.09	41.3491
	15.098	41.0645
	15.106	40.7749
	15.114	40.4821
	15.122	40.1849
	15.13	39.8738
	15.138	39.5588
	15.146	39.2368
	15.153	38.9118
	15.161	38.5851
	15.169	38.264
	15.177	37.9338
	15.185	37.5949
	15.193	37.2572
	15.201	36.9235
	15.209	36.5822
	15.217	36.2365
	15.225	35.8993
	15.233	35.5468
	15.241	35.1947
	15.249	34.8397
	15.257	34.4877
	15.265	34.1373
	15.273	33.7924
	15.281	33.4515
	15.289	33.1047
	15.297	32.7585
	15.305	32.4134
	15.313	32.0711
	15.321	31.729
	15.329	31.3967
	15.337	31.0571
	15.345	30.7128
	15.353	30.3751
	15.361	30.0386
	15.369	29.7042
	15.377	29.3726
	15.385	29.055
	15.393	28.7291
	15.401	28.4048
	15.408	28.0842
	15.416	27.7659
	15.424	27.4559
	15.432	27.1437
	15.44	26.8411
	15.448	26.5318
	15.456	26.2273
	15.464	25.9248
	15.472	25.6255
	15.48	25.332
	15.488	25.0517
	15.496	24.7701
	15.504	24.4878
	15.512	24.207
	15.52	23.9332
	15.528	23.6629
	15.536	23.3952
	15.544	23.144
	15.552	22.8842
	15.56	22.6297
	15.568	22.3785
	15.576	22.1304
	15.584	21.884
	15.592	21.6378
	15.6	21.405
	15.608	21.167
	15.616	20.9322
	15.624	20.7003
	15.632	20.4724
	15.64	20.2526
	15.648	20.0381
	15.655	19.8275
	15.663	19.6142
	15.671	19.4047
	15.679	19.1982
	15.687	18.9922
	15.695	18.7938
	15.703	18.6008
	15.711	18.4069
	15.719	18.2152
	15.727	18.028
	15.735	17.8431
	15.743	17.6686
	15.751	17.4928
	15.759	17.3204
	15.767	17.1469
	15.775	16.9769
	15.783	16.808
	15.791	16.6352
	15.799	16.4615
	15.807	16.3009
	15.815	16.1416
	15.823	15.9796
	15.831	15.8245
	15.839	15.6711
	15.847	15.5217
	15.855	15.3741
	15.863	15.2322
	15.871	15.0876
	15.879	14.9454
	15.887	14.8062
	15.895	14.6673
	15.903	14.5288
	15.91	14.3947
[truncated: 134 more rows]

## Sheet: Supplementary Fig. 1d
Supplementary Fig. 1d
	OaVMAT2TM8/9-AmpC
	Volume (mL)	UV (mAU)
	0.005	2.06681
	0.013	2.06967
	0.021	2.07022
	0.029	2.08409
	0.037	2.28583
	0.045	2.53134
	0.053	2.79821
	0.061	3.08437
	0.069	3.36567
	0.077	3.66279
	0.085	3.79211
	0.093	3.84679
	0.101	4.1043
	0.109	4.60076
	0.117	5.29521
	0.125	6.02461
	0.133	6.69267
	0.141	7.24953
	0.149	7.52921
	0.157	7.43069
	0.165	7.02198
	0.173	6.42697
	0.18	5.80193
	0.188	5.22912
	0.196	4.72332
	0.204	4.30964
	0.212	3.94911
	0.22	3.65757
	0.228	3.41623
	0.236	3.21103
	0.244	3.04099
	0.252	2.89537
	0.26	2.76062
	0.268	2.63665
	0.276	2.53083
	0.284	2.43502
	0.292	2.35153
	0.3	2.26414
	0.308	2.18669
	0.316	2.12493
	0.324	2.05826
	0.332	1.99769
	0.34	1.93161
	0.348	1.87476
	0.356	1.82539
	0.364	1.77034
	0.372	1.7245
	0.38	1.67696
	0.388	1.63048
	0.396	1.59016
	0.404	1.55691
	0.412	1.5193
	0.42	1.48501
	0.428	1.4574
	0.436	1.43484
	0.444	1.41049
	0.452	1.36819
	0.459	1.34046
	0.467	1.31995
	0.475	1.29259
	0.483	1.26442
	0.491	1.23195
	0.499	1.21998
	0.507	1.20278
	0.515	1.17556
	0.523	1.15241
	0.531	1.13772
	0.539	1.12321
	0.547	1.10673
	0.555	1.09142
	0.563	1.08009
	0.571	1.06732
	0.579	1.04584
	0.587	1.03134
	0.595	1.01149
	0.603	0.994683
	0.611	0.972442
	0.619	0.953777
	0.627	0.935907
	0.635	0.917475
	0.643	0.904671
	0.651	0.896653
	0.659	0.888891
	0.667	0.877996
	0.675	0.86902
	0.683	0.859818
	0.691	0.846363
	0.699	0.829402
	0.707	0.817466
	0.715	0.809337
	0.723	0.798543
	0.731	0.789745
	0.738	0.776498
	0.746	0.782291
	0.754	0.763688
	0.762	0.758169
	0.77	0.744371
	0.778	0.731964
	0.786	0.728449
	0.794	0.710633
	0.802	0.71628
	0.81	0.697545
	0.818	0.693387
	0.826	0.692557
	0.834	0.684023
	0.842	0.675062
	0.85	0.671794
	0.858	0.665337
	0.866	0.661712
	0.874	0.649984
	0.882	0.645588
	0.89	0.641292
	0.898	0.634976
	0.906	0.630999
	0.914	0.626919
	0.922	0.625164
	0.93	0.619262
	0.938	0.625268
	0.946	0.612036
	0.954	0.597506
	0.962	0.597831
	0.97	0.597857
	0.978	0.588195
	0.986	0.577732
	0.994	0.577391
	1.002	0.582727
	1.01	0.602868
	1.017	0.620491
	1.025	0.64234
	1.033	0.656795
	1.041	0.649405
	1.049	0.643164
	1.057	0.6177
	1.065	0.586093
	1.073	0.550589
	1.081	0.525559
	1.089	0.514058
	1.097	0.511112
	1.105	0.505897
	1.113	0.508975
	1.121	0.506972
	1.129	0.497457
	1.137	0.497208
	1.145	0.495928
	1.153	0.485947
	1.161	0.479773
	1.169	0.479199
	1.177	0.468356
	1.185	0.472318
	1.193	0.459116
	1.201	0.452454
	1.209	0.439812
	1.217	0.426475
	1.225	0.420903
	1.233	0.401709
	1.241	0.398076
	1.249	0.385641
	1.257	0.383198
	1.265	0.375525
	1.273	0.368344
	1.281	0.360194
	1.289	0.346195
	1.296	0.341096
	1.304	0.332439
	1.312	0.32631
	1.32	0.323804
	1.328	0.317145
	1.336	0.319337
	1.344	0.311888
	1.352	0.299122
	1.36	0.291458
	1.368	0.283456
	1.376	0.281663
	1.384	0.276891
	1.392	0.273183
	1.4	0.275618
	1.408	0.268286
	1.416	0.260973
	1.424	0.244509
	1.432	0.234797
	1.44	0.223835
	1.448	0.209638
	1.456	0.201893
	1.464	0.190148
	1.472	0.185783
	1.48	0.176844
	1.488	0.160657
	1.496	0.147772
	1.504	0.138264
	1.512	0.133104
	1.52	0.120509
	1.528	0.103392
	1.536	0.102914
	1.544	0.0962399
	1.552	0.0853581
	1.56	0.0745675
	1.568	0.0602007
	1.575	0.0529251
	1.583	0.0389982
	1.591	0.028927
	1.599	0.0166104
	1.607	0.000111058
	1.615	-0.0135986
	1.623	-0.023208
	1.631	-0.0353168
	1.639	-0.0517365
	1.647	-0.0697232
	1.655	-0.075269
	1.663	-0.0812354
	1.671	-0.0851788
	1.679	-0.0979049
	1.687	-0.103297
	1.695	-0.103949
	1.703	-0.12195
	1.711	-0.135815
	1.719	-0.14567
	1.727	-0.156079
	1.735	-0.179314
	1.743	-0.19666
	1.751	-0.198781
	1.759	-0.200131
	1.767	-0.213784
	1.775	-0.20946
	1.783	-0.206269
	1.791	-0.212218
	1.799	-0.220341
	1.807	-0.240111
	1.815	-0.244786
	1.823	-0.258912
	1.831	-0.276451
	1.839	-0.288051
	1.847	-0.302249
	1.854	-0.310957
	1.862	-0.322757
	1.87	-0.331328
	1.878	-0.341588
	1.886	-0.347248
	1.894	-0.356687
	1.902	-0.369912
	1.91	-0.366926
	1.918	-0.369208
	1.926	-0.376032
	1.934	-0.382009
	1.942	-0.390332
	1.95	-0.390194
	1.958	-0.393881
	1.966	-0.401347
	1.974	-0.416552
	1.982	-0.423385
	1.99	-0.430117
	1.998	-0.435347
	2.006	-0.443352
	2.014	-0.44877
	2.022	-0.459007
	2.03	-0.465784
	2.038	-0.472286
	2.046	-0.477285
	2.054	-0.480621
	2.062	-0.488654
	2.07	-0.488903
	2.078	-0.487215
	2.086	-0.497548
	2.094	-0.501325
	2.102	-0.503266
	2.11	-0.508737
	2.118	-0.510681
	2.126	-0.522319
	2.133	-0.522225
	2.141	-0.530622
	2.149	-0.545713
	2.157	-0.55487
	2.165	-0.568939
	2.173	-0.583292
	2.181	-0.594831
	2.189	-0.592021
	2.197	-0.600781
	2.205	-0.605873
	2.213	-0.598828
	2.221	-0.600839
	2.229	-0.605638
	2.237	-0.61925
	2.245	-0.628233
	2.253	-0.631505
	2.261	-0.63638
	2.269	-0.636064
	2.277	-0.634424
	2.285	-0.622902
	2.293	-0.616947
	2.301	-0.60931
	2.309	-0.616166
	2.317	-0.611727
	2.325	-0.615346
	2.333	-0.620022
	2.341	-0.620262
	2.349	-0.621933
	2.357	-0.622118
	2.365	-0.628013
	2.373	-0.625168
	2.381	-0.621547
	2.389	-0.622055
	2.397	-0.627352
	2.405	-0.625026
	2.412	-0.627931
	2.42	-0.627205
	2.428	-0.629705
	2.436	-0.634472
	2.444	-0.629886
	2.452	-0.630583
	2.46	-0.636547
	2.468	-0.640644
	2.476	-0.641495
	2.484	-0.638018
	2.492	-0.638044
	2.5	-0.635685
	2.508	-0.629938
	2.516	-0.622702
	2.524	-0.619726
	2.532	-0.619166
	2.54	-0.619736
	2.548	-0.627623
	2.556	-0.627437
	2.564	-0.626032
	2.572	-0.632731
	2.58	-0.640012
	2.588	-0.642007
	2.596	-0.624314
	2.604	-0.623292
	2.612	-0.624957
	2.62	-0.616502
	2.628	-0.611796
	2.636	-0.610824
	2.644	-0.612304
	2.652	-0.617315
	2.66	-0.611102
	2.668	-0.59741
	2.676	-0.590282
	2.684	-0.581515
	2.691	-0.574005
	2.699	-0.561074
	2.707	-0.552824
	2.715	-0.55738
	2.723	-0.5585
	2.731	-0.551124
	2.739	-0.550054
	2.747	-0.565397
	2.755	-0.565046
	2.763	-0.560696
	2.771	-0.547562
	2.779	-0.550275
	2.787	-0.543896
	2.795	-0.528211
	2.803	-0.51976
	2.811	-0.51682
	2.819	-0.518175
	2.827	-0.514895
	2.835	-0.519127
	2.843	-0.512712
	2.851	-0.510402
	2.859	-0.504267
	2.867	-0.497043
	2.875	-0.49325
	2.883	-0.480819
	2.891	-0.465938
	2.899	-0.461581
	2.907	-0.45046
	2.915	-0.449357
	2.923	-0.447769
	2.931	-0.440308
	2.939	-0.435423
	2.947	-0.443232
	2.955	-0.438596
	2.963	-0.430772
	2.97	-0.417343
	2.978	-0.413872
	2.986	-0.412256
	2.994	-0.406083
	3.002	-0.397526
	3.01	-0.399658
	3.018	-0.404659
	3.026	-0.403067
	3.034	-0.397542
	3.042	-0.400853
	3.05	-0.389356
	3.058	-0.383774
	3.066	-0.37704
	3.074	-0.3695
	3.082	-0.362326
	3.09	-0.34679
	3.098	-0.345575
	3.106	-0.347795
	3.114	-0.343629
	3.122	-0.345905
	3.13	-0.342097
	3.138	-0.344266
	3.146	-0.342071
	3.154	-0.34442
	3.162	-0.339957
	3.17	-0.344702
	3.178	-0.345797
	3.186	-0.34401
	3.194	-0.3557
	3.202	-0.354144
	3.21	-0.345597
	3.218	-0.351608
	3.226	-0.349033
	3.234	-0.35816
	3.242	-0.352619
	3.249	-0.345266
	3.257	-0.35342
	3.265	-0.357596
	3.273	-0.362171
	3.281	-0.357129
	3.289	-0.362693
	3.297	-0.368124
	3.305	-0.362477
	3.313	-0.361826
	3.321	-0.362096
	3.329	-0.366438
	3.337	-0.37621
	3.345	-0.386035
	3.353	-0.394875
	3.361	-0.401776
	3.369	-0.412772
	3.377	-0.429012
	3.385	-0.434103
	3.393	-0.444656
	3.401	-0.458165
	3.409	-0.468444
	3.417	-0.483454
	3.425	-0.487108
	3.433	-0.49748
	3.441	-0.511677
	3.449	-0.528298
	3.457	-0.540844
	3.465	-0.570066
	3.473	-0.599718
	3.481	-0.619395
	3.489	-0.643447
	3.497	-0.662666
	3.505	-0.683551
	3.513	-0.700302
	3.521	-0.712863
	3.528	-0.73805
	3.536	-0.762259
	3.544	-0.78561
	3.552	-0.822757
	3.56	-0.846109
	3.568	-0.878022
	3.576	-0.890366
	3.584	-0.908252
	3.592	-0.935209
	3.6	-0.955961
	3.608	-0.982799
	3.616	-1.00771
	3.624	-1.03762
	3.632	-1.0644
	3.64	-1.09632
	3.648	-1.12662
	3.656	-1.1305
	3.664	-1.13599
	3.672	-1.15194
	3.68	-1.18789
	3.688	-1.2133
	3.696	-1.24594
	3.704	-1.28801
	3.712	-1.34512
	3.72	-1.40075
	3.728	-1.43457
	3.736	-1.46699
	3.744	-1.499
	3.752	-1.52356
	3.76	-1.54144
	3.768	-1.56536
	3.776	-1.57754
	3.784	-1.59508
	3.792	-1.6102
	3.8	-1.63095
	3.807	-1.64884
	3.815	-1.66185
	3.823	-1.68282
	3.831	-1.69975
	3.839	-1.70509
	3.847	-1.70979
	3.855	-1.7138
	3.863	-1.72458
	3.871	-1.72009
	3.879	-1.71801
	3.887	-1.71889
	3.895	-1.7196
	3.903	-1.72301
	3.911	-1.7108
	3.919	-1.70804
	3.927	-1.69847
	3.935	-1.69004
	3.943	-1.67699
	3.951	-1.66151
	3.959	-1.64553
	3.967	-1.62459
	3.975	-1.60737
	3.983	-1.5871
	3.991	-1.56837
	3.999	-1.55161
	4.007	-1.52906
	4.015	-1.51411
	4.023	-1.49443
	4.031	-1.46958
	4.039	-1.44323
	4.047	-1.41513
	4.055	-1.38359
	4.063	-1.35706
	4.071	-1.32191
	4.079	-1.29217
	4.086	-1.27178
	4.094	-1.23905
	4.102	-1.21325
	4.11	-1.18009
	4.118	-1.1554
	4.126	-1.11985
	4.134	-1.08427
	4.142	-1.03918
	4.15	-1.00036
	4.158	-0.963596
	4.166	-0.924982
	4.174	-0.879739
	4.182	-0.843565
	4.19	-0.809599
	4.198	-0.777007
	4.206	-0.74782
	4.214	-0.719781
	4.222	-0.691148
	4.23	-0.673858
	4.238	-0.652024
	4.246	-0.627702
	4.254	-0.601021
	4.262	-0.570181
	4.27	-0.539924
	4.278	-0.521501
	4.286	-0.486679
	4.294	-0.465087
	4.302	-0.443989
	4.31	-0.430097
	4.318	-0.41554
	4.326	-0.39417
	4.334	-0.378291
	4.342	-0.349793
	4.35	-0.33436
	4.357	-0.309218
	4.365	-0.290753
	4.373	-0.266291
	4.381	-0.25059
	4.389	-0.233864
	4.397	-0.222535
	4.405	-0.204418
	4.413	-0.183687
	4.421	-0.160957
	4.429	-0.147983
	4.437	-0.137297
	4.445	-0.120693
	4.453	-0.103346
	4.461	-0.0912018
	4.469	-0.0870634
	4.477	-0.0720169
	4.485	-0.0549976
	4.493	-0.0388364
	4.501	-0.0242052
	4.509	-0.00658256
	4.517	0.0053562
	4.525	0.0210299
	4.533	0.0385951
	4.541	0.0660568
	4.549	0.078376
	4.557	0.090916
	4.565	0.102949
	4.573	0.117157
	4.581	0.123042
	4.589	0.1319
	4.597	0.139604
	4.605	0.149906
	4.613	0.167734
	4.621	0.179881
	4.629	0.200266
	4.636	0.211559
	4.644	0.229025
	4.652	0.239997
	4.66	0.256778
	4.668	0.271779
	4.676	0.287899
	4.684	0.306028
	4.692	0.334995
	4.7	0.362251
	4.708	0.383329
	4.716	0.410765
	4.724	0.443784
	4.732	0.476678
	4.74	0.497432
	4.748	0.513025
	4.756	0.536328
	4.764	0.551351
	4.772	0.561574
	4.78	0.579286
	4.788	0.588012
	4.796	0.60332
	4.804	0.621212
	4.812	0.647044
	4.82	0.67579
	4.828	0.684594
	4.836	0.7058
	4.844	0.731994
	4.852	0.759528
	4.86	0.775247
	4.868	0.795254
	4.876	0.823112
	4.884	0.858873
	4.892	0.881933
	4.9	0.896901
	4.908	0.916465
	4.915	0.932921
	4.923	0.946179
	4.931	0.960362
	4.939	0.97184
	4.947	0.987978
	4.955	1.00457
	4.963	1.02784
	4.971	1.04411
	4.979	1.06735
	4.987	1.09669
	4.995	1.11554
	5.003	1.1412
	5.011	1.16248
	5.019	1.18211
	5.027	1.19771
	5.035	1.218
	5.043	1.23562
	5.051	1.25217
	5.059	1.26734
	5.067	1.29638
	5.075	1.32171
	5.083	1.34073
	5.091	1.36219
	5.099	1.38258
	5.107	1.40212
	5.115	1.42674
	5.123	1.44736
	5.131	1.47058
	5.139	1.49925
	5.147	1.51467
	5.155	1.53275
	5.163	1.54782
	5.171	1.55903
	5.179	1.57995
	5.187	1.59773
	5.194	1.61876
	5.202	1.64603
	5.21	1.67268
	5.218	1.70013
	5.226	1.72751
	5.234	1.74315
	5.242	1.76916
	5.25	1.78966
	5.258	1.80452
	5.266	1.81804
	5.274	1.83269
	5.282	1.8491
	5.29	1.87504
	5.298	1.90138
	5.306	1.92486
	5.314	1.95258
	5.322	1.97358
	5.33	1.99531
	5.338	2.02257
	5.346	2.03636
	5.354	2.05237
	5.362	2.07084
	5.37	2.09921
	5.378	2.12114
	5.386	2.13958
	5.394	2.16978
	5.402	2.19726
	5.41	2.22269
	5.418	2.25573
	5.426	2.28595
	5.434	2.30572
	5.442	2.33105
	5.45	2.34895
	5.458	2.36706
	5.466	2.38414
	5.473	2.40038
	5.481	2.43474
	5.489	2.45769
	5.497	2.48037
	5.505	2.50098
	5.513	2.52525
	5.521	2.54756
	5.529	2.56693
	5.537	2.58969
	5.545	2.61409
	5.553	2.63167
	5.561	2.65495
	5.569	2.67738
	5.577	2.69591
	5.585	2.71073
	5.593	2.72372
	5.601	2.74208
	5.609	2.7567
	5.617	2.77061
	5.625	2.79337
	5.633	2.81035
	5.641	2.8371
	5.649	2.85789
	5.657	2.87548
	5.665	2.89923
	5.673	2.91335
	5.681	2.93055
	5.689	2.9539
	5.697	2.97598
	5.705	2.99388
	5.713	3.00866
	5.721	3.02318
	5.729	3.04297
	5.737	3.05726
	5.745	3.06847
	5.752	3.07548
	5.76	3.08606
	5.768	3.09018
	5.776	3.09613
	5.784	3.09889
	5.792	3.11029
	5.8	3.12116
	5.808	3.124
	5.816	3.13639
	5.824	3.15091
	5.832	3.16969
	5.84	3.17739
	5.848	3.19164
	5.856	3.21183
	5.864	3.22843
	5.872	3.23786
	5.88	3.25336
	5.888	3.26174
	5.896	3.26629
	5.904	3.27211
	5.912	3.27433
	5.92	3.28592
	5.928	3.28688
	5.936	3.29691
	5.944	3.31269
	5.952	3.31867
	5.96	3.33161
	5.968	3.341
	5.976	3.35159
	5.984	3.36762
	5.992	3.37324
	6	3.39576
	6.008	3.40335
	6.016	3.41553
	6.024	3.43831
	6.031	3.45956
	6.039	3.47143
	6.047	3.4743
	6.055	3.47146
	6.063	3.46735
	6.071	3.45625
	6.079	3.44482
	6.087	3.44682
	6.095	3.46352
	6.103	3.49054
	6.111	3.50954
	6.119	3.53987
	6.127	3.57254
	6.135	3.60379
	6.143	3.62527
	6.151	3.64091
	6.159	3.65102
	6.167	3.6595
	6.175	3.66181
	6.183	3.66539
	6.191	3.676
	6.199	3.68447
	6.207	3.70129
	6.215	3.71029
	6.223	3.71528
	6.231	3.72443
	6.239	3.72833
	6.247	3.73733
	6.255	3.75153
	6.263	3.76214
	6.271	3.78044
	6.279	3.78577
	6.287	3.80623
	6.295	3.82912
	6.303	3.84232
	6.31	3.85806
	6.318	3.86147
	6.326	3.88079
	6.334	3.89029
	6.342	3.89472
	6.35	3.89956
	6.358	3.89941
	6.366	3.90523
	6.374	3.91459
	6.382	3.92188
	6.39	3.92152
	6.398	3.93057
	6.406	3.9385
	6.414	3.93829
	6.422	3.94531
	6.43	3.94234
	6.438	3.94552
	6.446	3.93912
	6.454	3.93891
	6.462	3.94496
	6.47	3.95657
	6.478	3.96898
	6.486	3.97433
	6.494	3.98939
	6.502	4.00935
	6.51	4.02925
	6.518	4.03957
	6.526	4.04608
	6.534	4.05761
	6.542	4.06776
	6.55	4.0735
	6.558	4.07594
	6.566	4.07148
	6.574	4.08284
	6.582	4.09516
	6.589	4.10997
	6.597	4.12579
	6.605	4.14595
	6.613	4.15925
	6.621	4.17148
	6.629	4.18035
	6.637	4.19902
	6.645	4.20594
	6.653	4.2247
	6.661	4.23185
	6.669	4.25075
	6.677	4.27351
	6.685	4.29686
	6.693	4.3082
	6.701	4.31567
	6.709	4.33168
	6.717	4.34679
	6.725	4.36314
	6.733	4.38469
	6.741	4.39667
	6.749	4.41968
	6.757	4.44275
	6.765	4.47142
	6.773	4.49122
	6.781	4.5034
	6.789	4.52277
	6.797	4.5332
	6.805	4.55086
	6.813	4.56513
	6.821	4.58363
	6.829	4.60429
	6.837	4.62982
	6.845	4.65751
	6.853	4.68448
	6.861	4.71389
	6.868	4.74225
	6.876	4.76189
	6.884	4.78675
	6.892	4.80151
	6.9	4.82152
	6.908	4.84465
	6.916	4.8611
	6.924	4.87751
	6.932	4.90134
	6.94	4.92686
	6.948	4.95665
	6.956	4.97425
	6.964	4.99968
	6.972	5.01639
	6.98	5.03495
	6.988	5.05621
	6.996	5.07363
	7.004	5.10066
	7.012	5.12265
	7.02	5.14534
	7.028	5.16776
	7.036	5.19348
	7.044	5.21439
	7.052	5.24116
	7.06	5.25763
	7.068	5.28706
	7.076	5.30313
	7.084	5.32156
	7.092	5.34189
	7.1	5.35758
	7.108	5.38217
	7.116	5.39905
	7.124	5.41754
	7.132	5.44551
	7.14	5.46502
	7.147	5.49089
	7.155	5.51954
	7.163	5.55181
	7.171	5.58306
	7.179	5.65055
	7.187	5.68683
	7.195	5.71191
	7.203	5.7365
	7.211	5.76516
	7.219	5.79648
	7.227	5.82966
	7.235	5.86987
	7.243	5.9177
	7.251	5.97159
	7.259	6.03611
	7.267	6.10762
	7.275	6.1767
	7.283	6.2513
	7.291	6.30665
	7.299	6.35215
	7.307	6.41122
	7.315	6.46529
	7.323	6.51532
	7.331	6.56877
	7.339	6.62503
	7.347	6.69725
	7.355	6.77205
	7.363	6.84446
	7.371	6.93106
	7.379	7.01866
	7.387	7.10549
	7.395	7.20277
	7.403	7.30047
	7.411	7.40914
	7.419	7.52078
	7.426	7.63927
	7.434	7.76701
	7.442	7.89913
	7.45	8.02606
	7.458	8.15149
	7.466	8.27721
	7.474	8.41247
	7.482	8.55668
	7.49	8.70125
	7.498	8.84858
	7.506	9.01654
	7.514	9.17974
	7.522	9.34345
	7.53	9.50834
	7.538	9.678
	7.546	9.85278
	7.554	10.0342
	7.562	10.2223
	7.57	10.4032
	7.578	10.596
	7.586	10.8095
	7.594	11.0267
	7.602	11.2263
	7.61	11.454
	7.618	11.6836
	7.626	11.9116
	7.634	12.1464
	7.642	12.3843
	7.65	12.6339
	7.658	12.8858
	7.666	13.1439
	7.674	13.4047
	7.682	13.6774
	7.69	13.9509
	7.698	14.2499
	7.705	14.5464
	7.713	14.8498
	7.721	15.162
	7.729	15.4823
	7.737	15.8246
	7.745	16.1741
	7.753	16.5419
	7.761	16.917
	7.769	17.3141
	7.777	17.7303
	7.785	18.1496
	7.793	18.6023
	7.801	19.0734
	7.809	19.5592
	7.817	20.079
	7.825	20.6234
	7.833	21.1754
	7.841	21.7874
	7.849	22.4274
	7.857	23.1112
	7.865	23.8391
	7.873	24.6067
	7.881	25.425
	7.889	26.2717
	7.897	27.1948
	7.905	28.1976
	7.913	29.272
	7.921	30.4305
	7.929	31.6753
	7.937	33.0181
	7.945	34.4385
	7.953	36.001
	7.961	37.6857
	7.969	39.5035
	7.977	41.4628
	7.984	43.583
	7.992	45.8006
	8	48.2626
	8.008	50.9288
	8.016	53.8043
	8.024	56.8927
	8.032	60.2042
	8.04	63.7607
	8.048	67.4554
	8.056	71.5276
	8.064	75.8567
	8.072	80.4509
	8.08	85.3192
	8.088	90.4918
	8.096	95.9505
	8.104	101.53
	8.112	107.577
	8.12	113.938
	8.128	120.598
	8.136	127.532
	8.144	134.772
	8.152	142.097
	8.16	149.842
	8.168	157.86
	8.176	166.094
	8.184	174.557
	8.192	183.196
	8.2	191.993
	8.208	200.686
	8.216	209.783
	8.224	219.023
	8.232	228.37
	8.24	237.797
	8.248	247.272
	8.256	256.754
	8.263	265.956
	8.271	275.387
	8.279	284.754
	8.287	294.007
	8.295	303.14
	8.303	312.149
	8.311	320.859
	8.319	329.414
	8.327	337.908
	8.335	346.213
	8.343	354.317
	8.351	362.199
	8.359	369.807
	8.367	376.946
	8.375	384.035
	8.383	390.846
	8.391	397.378
	8.399	403.617
	8.407	409.614
	8.415	415.326
	8.423	420.576
	8.431	425.698
	8.439	430.501
	8.447	435.033
	8.455	439.269
	8.463	443.207
	8.471	446.854
	8.479	450.163
	8.487	453.31
	8.495	456.168
	8.503	458.785
	8.511	461.18
	8.519	463.354
	8.527	465.244
	8.535	466.927
	8.542	468.393
	8.55	469.635
	8.558	470.678
	8.566	471.498
	8.574	472.122
	8.582	472.592
	8.59	472.948
	8.598	473.157
	8.606	473.229
	8.614	473.223
	8.622	473.161
	8.63	473.034
	8.638	472.819
	8.646	472.52
	8.654	472.138
	8.662	471.701
	8.67	471.211
	8.678	470.645
	8.686	470.072
	8.694	469.471
	8.702	468.886
	8.71	468.264
	8.718	467.625
	8.726	467.046
	8.734	466.513
	8.742	466.017
	8.75	465.499
	8.758	464.995
	8.766	464.53
	8.774	464.075
	8.782	463.579
	8.79	463.073
	8.798	462.632
	8.806	462.257
	8.814	461.892
	8.821	461.53
	8.829	461.245
	8.837	461.023
	8.845	460.809
	8.853	460.55
	8.861	460.298
	8.869	460.051
	8.877	459.813
	8.885	459.557
	8.893	459.27
	8.901	459.024
	8.909	458.777
	8.917	458.509
	8.925	458.203
	8.933	457.927
	8.941	457.707
	8.949	457.51
	8.957	457.309
	8.965	457.113
	8.973	456.895
	8.981	456.649
	8.989	456.341
	8.997	455.993
	9.005	455.626
	9.013	455.249
	9.021	454.878
	9.029	454.476
	9.037	454.08
	9.045	453.729
	9.053	453.387
	9.061	453.051
	9.069	452.674
	9.077	452.299
	9.085	451.895
	9.093	451.471
	9.1	451.019
	9.108	450.555
	9.116	450.115
	9.124	449.691
	9.132	449.256
	9.14	448.795
	9.148	448.354
	9.156	447.927
	9.164	447.499
	9.172	447.031
	9.18	446.551
	9.188	446.041
	9.196	445.535
	9.204	444.98
	9.212	444.392
	9.22	443.848
	9.228	443.291
	9.236	442.753
	9.244	442.185
	9.252	441.666
	9.26	441.181
	9.268	440.683
	9.276	440.187
	9.284	439.652
	9.292	439.1
	9.3	438.496
	9.308	437.875
	9.316	437.239
	9.324	436.591
	9.332	435.968
	9.34	435.359
	9.348	434.748
	9.356	434.148
	9.364	433.581
	9.372	433.044
	9.379	432.541
	9.387	432.005
	9.395	431.472
	9.403	430.9
	9.411	430.333
	9.419	429.724
	9.427	429.099
	9.435	428.508
	9.443	427.901
	9.451	427.31
	9.459	426.709
	9.467	426.153
	9.475	425.634
	9.483	425.124
	9.491	424.628
	9.499	424.123
	9.507	423.59
	9.515	423.045
	9.523	422.464
	9.531	421.869
	9.539	421.281
	9.547	420.712
	9.555	420.158
	9.563	419.607
	9.571	419.047
	9.579	418.534
	9.587	418.039
	9.595	417.548
	9.603	417.043
	9.611	416.519
	9.619	415.993
	9.627	415.445
	9.635	414.868
	9.643	414.275
	9.651	413.702
	9.658	413.11
	9.666	412.498
	9.674	411.894
	9.682	411.323
	9.69	410.786
	9.698	410.255
	9.706	409.722
	9.714	409.185
	9.722	408.623
	9.73	408.027
	9.738	407.404
	9.746	406.748
	9.754	406.106
	9.762	405.444
	9.77	404.779
	9.778	404.102
	9.786	403.428
	9.794	402.781
	9.802	402.154
	9.81	401.512
	9.818	400.829
	9.826	400.143
	9.834	399.439
	9.842	398.723
	9.85	397.965
	9.858	397.203
	9.866	396.456
	9.874	395.692
	9.882	394.923
	9.89	394.12
	9.898	393.343
	9.906	392.585
	9.914	391.851
	9.922	391.07
	9.929	390.26
	9.937	389.425
	9.945	388.577
	9.953	387.697
	9.961	386.794
	9.969	385.915
	9.977	385.03
	9.985	384.131
	9.993	383.24
	10.001	382.363
	10.009	381.496
	10.017	380.633
	10.025	379.768
	10.033	378.855
	10.041	377.906
	10.049	376.928
	10.057	375.935
	10.065	374.919
	10.073	373.927
	10.081	372.931
	10.089	371.944
	10.097	370.94
	10.105	369.959
	10.113	369.017
	10.121	368.073
	10.129	367.16
	10.137	366.218
	10.145	365.27
	10.153	364.288
	10.161	363.292
	10.169	362.284
	10.177	361.263
	10.185	360.258
	10.193	359.242
	10.201	358.217
	10.208	357.186
	10.216	356.193
	10.224	355.22
	10.232	354.289
	10.24	353.356
	10.248	352.402
	10.256	351.432
	10.264	350.458
	10.272	349.487
	10.28	348.514
	10.288	347.561
	10.296	346.612
	10.304	345.686
	10.312	344.761
	10.32	343.84
	10.328	342.935
	10.336	342.053
	10.344	341.19
	10.352	340.313
	10.36	339.417
	10.368	338.534
	10.376	337.67
	10.384	336.793
	10.392	335.936
	10.4	335.124
	10.408	334.316
	10.416	333.512
	10.424	332.704
	10.432	331.941
	10.44	331.208
	10.448	330.509
	10.456	329.797
	10.464	329.099
	10.472	328.406
	10.48	327.72
	10.487	327.049
	10.495	326.374
	10.503	325.747
	10.511	325.142
	10.519	324.547
	10.527	323.985
	10.535	323.459
	10.543	322.969
	10.551	322.51
	10.559	322.08
	10.567	321.67
	10.575	321.28
	10.583	320.91
	10.591	320.573
	10.599	320.272
	10.607	320.008
	10.615	319.797
	10.623	319.634
	10.631	319.499
	10.639	319.416
	10.647	319.406
	10.655	319.445
	10.663	319.516
	10.671	319.648
	10.679	319.827
	10.687	320.068
	10.695	320.353
	10.703	320.701
	10.711	321.131
	10.719	321.612
	10.727	322.215
	10.735	322.889
	10.743	323.646
	10.751	324.516
	10.759	325.474
	10.766	326.512
	10.774	327.63
	10.782	328.849
	10.79	330.148
	10.798	331.56
	10.806	333.065
	10.814	334.688
	10.822	336.385
	10.83	338.267
	10.838	340.29
	10.846	342.433
	10.854	344.719
	10.862	347.15
	10.87	349.737
	10.878	352.375
	10.886	355.233
	10.894	358.243
	10.902	361.396
	10.91	364.711
	10.918	368.152
	10.926	371.743
	10.934	375.453
	10.942	379.406
	10.95	383.515
	10.958	387.793
	10.966	392.257
	10.974	396.895
	10.982	401.564
	10.99	406.548
	10.998	411.727
	11.006	417.075
	11.014	422.601
	11.022	428.273
	11.03	434.116
	11.038	439.958
	11.045	446.137
	11.053	452.476
	11.061	458.953
	11.069	465.578
	11.077	472.387
	11.085	479.31
	11.093	486.171
	11.101	493.378
	11.109	500.698
	11.117	508.126
	11.125	515.671
	11.133	523.298
	11.141	530.811
	11.149	538.595
	11.157	546.442
	11.165	554.321
	11.173	562.229
	11.181	570.154
	11.189	578.096
	11.197	585.78
	11.205	593.678
	11.213	601.553
	11.221	609.383
	11.229	617.167
	11.237	624.859
	11.245	632.432
	11.253	639.689
	11.261	647.046
	11.269	654.252
	11.277	661.286
	11.285	668.152
	11.293	674.867
	11.301	681.241
	11.309	687.524
	11.317	693.625
	11.324	699.518
	11.332	705.21
	11.34	710.657
	11.348	715.828
	11.356	720.602
	11.364	725.269
	11.372	729.67
	11.38	733.768
	11.388	737.597
	11.396	741.194
	11.404	744.533
	11.412	747.509
	11.42	750.295
	11.428	752.815
	11.436	755.062
	11.444	757.028
	11.452	758.698
	11.46	760.08
	11.468	761.193
	11.476	762.102
	11.484	762.749
	11.492	763.161
	11.5	763.395
	11.508	763.419
	11.516	763.213
	11.524	762.734
	11.532	761.996
	11.54	761.031
	11.548	759.859
	11.556	758.442
	11.564	756.82
	11.572	755.072
	11.58	753.113
	11.588	750.968
	11.596	748.628
	11.603	746.138
	11.611	743.543
	11.619	740.805
	11.627	737.934
	11.635	734.806
	11.643	731.502
	11.651	728.054
	11.659	724.438
	11.667	720.651
	11.675	716.871
	11.683	712.888
	11.691	708.821
	11.699	704.598
	11.707	700.273
	11.715	695.931
	11.723	691.528
	11.731	687.152
	11.739	682.499
	11.747	677.711
	11.755	672.851
	11.763	667.869
	11.771	662.758
	11.779	657.578
	11.787	652.508
	11.795	647.289
	11.803	641.983
	11.811	636.59
	11.819	631.238
	11.827	625.887
	11.835	620.635
	11.843	615.192
	11.851	609.721
	11.859	604.186
	11.867	598.627
	11.875	592.977
	11.882	587.287
	11.89	581.749
	11.898	576.029
	11.906	570.304
	11.914	564.547
	11.922	558.845
	11.93	553.248
	11.938	547.676
	11.946	542.275
	11.954	536.7
	11.962	531.094
	11.97	525.476
	11.978	519.817
	11.986	514.135
	11.994	508.578
	12.002	503.027
	12.01	497.513
	12.018	491.978
	12.026	486.474
	12.034	481.06
	12.042	475.693
	12.05	470.515
	12.058	465.169
	12.066	459.868
	12.074	454.543
	12.082	449.234
	12.09	443.906
	12.098	438.589
	12.106	433.46
	12.114	428.217
	12.122	423.001
	12.13	417.811
	12.138	412.751
	12.146	407.741
	12.154	402.812
	12.161	397.967
	12.169	393.081
	12.177	388.171
	12.185	383.277
	12.193	378.364
	12.201	373.456
	12.209	368.738
	12.217	363.893
	12.225	359.095
	12.233	354.327
	12.241	349.622
	12.249	345.022
	12.257	340.456
	12.265	336.028
	12.273	331.494
	12.281	326.945
	12.289	322.379
	12.297	317.826
	12.305	313.302
	12.313	308.866
	12.321	304.584
	12.329	300.262
	12.337	295.983
	12.345	291.751
	12.353	287.599
	12.361	283.482
	12.369	279.5
	12.377	275.422
	12.385	271.373
	12.393	267.336
	12.401	263.325
	12.409	259.343
	12.417	255.418
	12.425	251.669
	12.433	247.896
	12.44	244.161
	12.448	240.475
	12.456	236.881
	12.464	233.362
	12.472	229.902
	12.48	226.569
	12.488	223.184
	12.496	219.836
	12.504	216.52
	12.512	213.213
	12.52	209.949
	12.528	206.831
	12.536	203.714
	12.544	200.629
	12.552	197.588
	12.56	194.621
	12.568	191.718
	12.576	188.872
	12.584	186.161
	12.592	183.42
	12.6	180.734
	12.608	178.078
	12.616	175.468
	12.624	172.883
	12.632	170.341
	12.64	167.924
	12.648	165.486
	12.656	163.083
	12.664	160.719
	12.672	158.427
	12.68	156.192
	12.688	154.023
	12.696	151.896
	12.704	149.784
	12.712	147.703
	12.719	145.649
	12.727	143.627
	12.735	141.651
	12.743	139.766
	12.751	137.87
	12.759	135.999
	12.767	134.151
	12.775	132.353
	12.783	130.589
	12.791	128.865
	12.799	127.216
	12.807	125.55
	12.815	123.898
	12.823	122.272
	12.831	120.664
	12.839	119.095
	12.847	117.564
	12.855	116.085
	12.863	114.615
	12.871	113.177
	12.879	111.768
	12.887	110.392
	12.895	109.049
	12.903	107.775
	12.911	106.483
	12.919	105.24
	12.927	103.988
	12.935	102.77
	12.943	101.565
	12.951	100.386
	12.959	99.2675
	12.967	98.137
	12.975	97.0332
	12.983	95.9478
	12.991	94.9039
	12.998	93.8909
	13.006	92.8995
	13.014	91.9483
	13.022	90.9813
	13.03	90.034
	13.038	89.0907
	13.046	88.1561
	13.054	87.2354
	13.062	86.3691
	13.07	85.5095
	13.078	84.6552
	13.086	83.8315
	13.094	83.0242
	13.102	82.2402
	13.11	81.4728
	13.118	80.7421
	13.126	80.0037
	13.134	79.2777
	13.142	78.5701
	13.15	77.8656
	13.158	77.176
	13.166	76.4971
	13.174	75.8536
	13.182	75.2045
	13.19	74.5492
	13.198	73.9056
	13.206	73.2898
	13.214	72.6829
	13.222	72.1
	13.23	71.5172
	13.238	70.9411
	13.246	70.3743
	13.254	69.8126
	13.262	69.241
	13.27	68.6915
	13.277	68.1626
	13.285	67.6381
	13.293	67.1085
	13.301	66.5938
	13.309	66.1002
	13.317	65.6204
	13.325	65.1397
	13.333	64.6776
	13.341	64.2144
	13.349	63.7547
	13.357	63.2918
	13.365	62.8357
	13.373	62.3905
	13.381	61.9564
	13.389	61.5376
	13.397	61.1108
	13.405	60.6974
	13.413	60.2913
	13.421	59.8885
	13.429	59.4918
	13.437	59.1163
	13.445	58.7368
	13.453	58.3569
	13.461	57.9782
	13.469	57.5936
	13.477	57.2237
	13.485	56.8567
	13.493	56.5067
	13.501	56.1596
	13.509	55.8137
	13.517	55.4668
	13.525	55.1302
	13.533	54.8056
	13.541	54.4886
	13.549	54.175
	13.556	53.8671
	13.564	53.5675
	13.572	53.2637
	13.58	52.9627
	13.588	52.6587
	13.596	52.3852
	13.604	52.0946
	13.612	51.8169
	13.62	51.5509
	13.628	51.2843
	13.636	51.0183
	13.644	50.7637
	13.652	50.522
	13.66	50.2745
	13.668	50.0233
	13.676	49.7794
	13.684	49.5376
	13.692	49.2961
	13.7	49.0588
	13.708	48.8333
	13.716	48.6097
	13.724	48.4015
	13.732	48.1914
	13.74	48.0016
	13.748	47.8114
	13.756	47.6268
	13.764	47.441
	13.772	47.2556
	13.78	47.0793
	13.788	46.9012
	13.796	46.7144
	13.804	46.5459
	13.812	46.3994
	13.82	46.2453
	13.828	46.1063
	13.835	45.9725
	13.843	45.8522
	13.851	45.735
	13.859	45.6273
	13.867	45.5244
	13.875	45.4297
	13.883	45.3274
	13.891	45.2335
	13.899	45.144
	13.907	45.0574
	13.915	44.9785
	13.923	44.9089
	13.931	44.8506
	13.939	44.7952
	13.947	44.757
	13.955	44.729
	13.963	44.7131
	13.971	44.6962
	13.979	44.6954
	13.987	44.7035
	13.995	44.7142
	14.003	44.74
	14.011	44.7729
	14.019	44.8138
	14.027	44.8534
	14.035	44.9121
	14.043	44.9829
	14.051	45.0662
	14.059	45.1524
	14.067	45.2614
	14.075	45.3801
	14.083	45.5003
	14.091	45.637
	14.099	45.7884
	14.107	45.9436
	14.114	46.1162
	14.122	46.3042
	14.13	46.4993
	14.138	46.7025
	14.146	46.9201
	14.154	47.147
	14.162	47.3941
	14.17	47.6567
	14.178	47.93
	14.186	48.2211
	14.194	48.5297
	14.202	48.8458
	14.21	49.188
	14.218	49.5371
	14.226	49.9087
	14.234	50.2927
	14.242	50.6787
	14.25	51.104
	14.258	51.5359
	14.266	51.9736
	14.274	52.4389
	14.282	52.9104
	14.29	53.3953
	14.298	53.904
	14.306	54.4298
	14.314	54.9736
	14.322	55.5329
	14.33	56.1134
	14.338	56.6983
	14.346	57.2795
	14.354	57.8999
	14.362	58.5295
	14.37	59.1716
	14.378	59.8202
	14.386	60.4969
	14.393	61.1747
	14.401	61.8391
	14.409	62.5378
	14.417	63.2443
	14.425	63.9635
	14.433	64.6705
	14.441	65.3976
	14.449	66.1112
	14.457	66.8437
	14.465	67.5743
	14.473	68.2958
	14.481	69.0338
	14.489	69.7577
	14.497	70.4754
	14.505	71.148
	14.513	71.8349
	14.521	72.5242
	14.529	73.186
	14.537	73.8338
	14.545	74.4663
	14.553	75.0746
	14.561	75.6519
	14.569	76.2156
	14.577	76.7638
	14.585	77.2808
	14.593	77.7836
	14.601	78.2623
	14.609	78.7025
	14.617	79.1141
	14.625	79.5004
	14.633	79.8698
	14.641	80.2159
	14.649	80.5327
	14.657	80.8331
	14.665	81.097
	14.672	81.3452
	14.68	81.5837
	14.688	81.7771
	14.696	81.9489
	14.704	82.1
	14.712	82.2361
	14.72	82.3389
	14.728	82.4122
	14.736	82.4676
	14.744	82.502
	14.752	82.5201
	14.76	82.5075
	14.768	82.4834
	14.776	82.4353
	14.784	82.3839
	14.792	82.3063
	14.8	82.2031
	14.808	82.0964
	14.816	81.9742
	14.824	81.8431
	14.832	81.6941
	14.84	81.5245
	14.848	81.3406
	14.856	81.1458
	14.864	80.9372
	14.872	80.7192
	14.88	80.4931
	14.888	80.243
	14.896	79.9888
	14.904	79.7212
	14.912	79.4484
	14.92	79.1731
	14.928	78.8906
	14.936	78.6085
	14.944	78.3172
	14.951	78.0007
	14.959	77.6858
	14.967	77.3535
	14.975	77.0182
	14.983	76.6808
	14.991	76.324
	14.999	75.9721
	15.007	75.6095
	15.015	75.2439
	15.023	74.8789
	15.031	74.5155
	15.039	74.1608
	15.047	73.7812
	15.055	73.4037
	15.063	73.0021
	15.071	72.5892
	15.079	72.1776
	15.087	71.7631
	15.095	71.3598
	15.103	70.9321
	15.111	70.5115
	15.119	70.0883
	15.127	69.6612
	15.135	69.2229
	15.143	68.7971
	15.151	68.3598
	15.159	67.9115
	15.167	67.4451
	15.175	66.9821
	15.183	66.5231
	15.191	66.0587
	15.199	65.6062
	15.207	65.1392
	15.215	64.6836
	15.223	64.2217
	15.23	63.7532
	15.238	63.2891
	15.246	62.8213
	15.254	62.3644
	15.262	61.8937
	15.27	61.4184
	15.278	60.9412
	15.286	60.4655
	15.294	59.984
	15.302	59.5097
	15.31	59.0588
	15.318	58.5928
	15.326	58.1388
	15.334	57.6715
	15.342	57.2266
	15.35	56.7924
	15.358	56.3723
	15.366	55.9373
	15.374	55.5044
	15.382	55.0772
	15.39	54.6486
	15.398	54.2205
	15.406	53.7992
	15.414	53.3986
	15.422	52.9959
	15.43	52.5895
	15.438	52.1983
	15.446	51.8132
	15.454	51.4388
	15.462	51.0586
	15.47	50.6872
	15.478	50.3271
	15.486	49.9569
	15.494	49.5934
	15.502	49.2318
	15.509	48.8822
	15.517	48.5498
	15.525	48.2039
	15.533	47.8736
	15.541	47.5511
	15.549	47.2295
	15.557	46.9084
	15.565	46.5873
	15.573	46.2869
	15.581	45.9778
	15.589	45.6665
	15.597	45.3595
	15.605	45.0683
	15.613	44.7749
	15.621	44.4863
	15.629	44.2067
	15.637	43.9217
	15.645	43.6482
	15.653	43.372
	15.661	43.0974
	15.669	42.8336
	15.677	42.5755
	15.685	42.3229
	15.693	42.0597
	15.701	41.8005
	15.709	41.5508
	15.717	41.2967
	15.725	41.0448
	15.733	40.8061
	15.741	40.5632
	15.749	40.3316
	15.757	40.0954
	15.765	39.862
	15.773	39.6698
	15.78	39.4848
	15.788	39.2976
	15.796	39.1285
	15.804	38.935
	15.812	38.741
	15.82	38.5307
	15.828	38.3128
	15.836	38.1019
	15.844	37.8913
	15.852	37.6855
	15.86	37.5116
	15.868	37.338
	15.876	37.169
	15.884	37.0087
	15.892	36.8581
	15.9	36.7155
	15.908	36.5726
	15.916	36.4269
[truncated: 135 more rows]

## Sheet: Supplementay Fig. 4i
Supplementary Fig. 4i
	1. OaVMAT2-WT: RSP (Fnorm signal [‰])			2. OaVMAT2-TM8/9-BRIL: RSP (Fnorm signal [‰])
Reserpine concentration (M)	Repeat 1	Repeat 2	Repeat 3	Repeat 1	Repeat 2	Repeat 3
5e-07	693.684	696.779	698.868	801.719	793.683	790.913
2.5e-07	692.712	697.38	700.712	798.341	799.38	795.577
1.25e-07	699.876	697.837	694.876	793.343	800.797	798.275
6.25e-08	702.635	698.768	702.635	796.009	793.02	801.298
3.125e-08	698.813	699.942	700.733	798.661	801.744	796.418
1.5625e-08	702.389	704.222	702.69	795.609	796.6	789.265
7.8125e-09	707.558	705.964	706.558	795.51	796.777	804.582
3.90625e-09	712.929	709.428	708.633	797.416	796.039	797.302
1.95312e-09	715.817	712.213	712.929	798.108	795.448	795.957
9.76562e-10	708.679	711.957	708.817	791.304	793.47	795.612
4.88281e-10	712.368	709.448	713.58	788.564	793.206	799.065
2.44141e-10	711.142	710.69	714.142	804.087	792.681	788.403
1.2207e-10	715.095	713.604	712.058	788.848	800.011	793.04
6.10352e-11	715.996	714.921	709.563	798.463	793.89	792.093
3.05176e-11	711.086	715.476	714.086	790.264	788.898	789.813
1.52588e-11	716.924	713.765	710.085	790.351	788.138	798.982

## Sheet: Supplementary Table 2
Supplementary Table 2
Name	Substrate/Inhibitor	Variant	Repeat 1	Repeat 2	Repeat 3	Mean	SEM	P
			(mM)	(mM)	(mM)	(mM)	(mM)
OaVMAT2	DA	WT	1.97	0.34	0.3	0.87	0.550121	-
		TM8/9-BRIL	1.06	0.72	0.25	0.676667	0.234829	0.762719
		TM8/9-BRIL D402A	13.4	12.6	7.5	11.1667	1.84782	0.00489121
	SER	WT	0.28	0.27	0.09	0.213333	0.0617342	-
		TM8/9-BRIL	0.48	0.37	0.14	0.33	0.100167	0.37755
		TM8/9-BRIL D402A	21.4	23.9	14.8	20.0333	2.71437	0.00187237
	RSP	WT	27.3 nM	11.2 nM	9.6 nM	16.0 nM	5.7 nM	-
		TM8/9-BRIL	-	-	-	-	-	-
XlVMAT2	DA	WT	0.46	0.76	2.16	1.12667	0.523874	-
	SER	WT	0.27	0.15	0.86	0.426667	0.219418	-
	RSP	WT	6.6 nM	9.9 nM	34.4 nM	17.0 nM	8.8 nM	-
HsVMAT2	SER	WT	0.38	0.42	0.56	0.453333	0.054569	-
		L228A	4.16	2.25	3.04	3.15	0.554106	0.00838019
		V232A	0.96	6.51	4.09	3.85333	1.60651	0.101895
		E312A	-	-	-	-	-	-
		Y341A	0.81	1.19	0.44	0.813333	0.216513	0.182191
		D399A	25.2	14.9	26.3	22.1333	3.63058	0.0039525
		Y433A	3.99	6.12	1.61	3.90667	1.30259	0.0570531

## Sheet: Supplementary Table 3
Supplementary Table 3
Name	Variant	Repeat 1	Repeat 2	Repeat 3	Mean	SEM	Normalized mean (%)	Normalized SEM (%)	P
		(fluorescence, AU)	(fluorescence, AU)	(fluorescence, AU)	(fluorescence, AU)	(fluorescence, AU)
OaVMAT2	WT	35	29.9	36.6	33.8333	2.02018	100	5.97096	-
	TM8/9-BRIL	23.5	20.6	18.6	20.9	1.42244	61.7734	4.20425	-
	TM8/9-BRIL D402A	9.9	14.6	12.4	12.3	1.35769	36.3547	4.01289	0.0119353
XlVMAT2	WT	29.8	24.6	15.7	23.3667	4.11677	69.064	12.1678	-
						#DIV/0!
HsVMAT2	WT	60.6	50.9	61.9	57.8	3.47035	170.837	10.2572	-
	E312A	10	8.4	13.1	10.5	1.37961	31.0345	4.07768	0.000223775
	D399A	14	17	20.3	17.1	1.81934	50.5419	5.37736	0.000485075
